# Supplementary material for: Biochemical and transcriptome analyses of a novel chlorophyll-deficient chlorina tea plant cultivar
Source: BMC Plant Biol. 2014 Dec 10;14:352. doi: 10.1186/s12870-014-0352-x (PMC4276261; doi:10.1186/s12870-014-0352-x)
Supplement: Additional file 3: — The 259 differentially expressed genes related to amino acid metabolism, pigment (chlorophyll, carotenoid and flavonoid) metabolism and photosynthesis. [file 12870_2014_352_MOESM3_ESM.xlsx]

## Sheet: Sheet1
Additional file 3 The 259 differentially expressed genes related to amino acid metabolism, pigment (chlorophyll, carotenoid and flavonoid) metabolism and photosynthesis
	ProbeName	p	fold change	Regulation	ZH2-1.txt(normalized)	ZH2-2.txt(normalized)	ZH2-3.txt(normalized)	LJ43-1.txt(normalized)	LJ43-2.txt(normalized)	LJ43-3.txt(normalized)	ZH2-1.txt:gIsWellAboveBG_Call	ZH2-2.txt:gIsWellAboveBG_Call	ZH2-3.txt:gIsWellAboveBG_Call	LJ43-1.txt:gIsWellAboveBG_Call	LJ43-2.txt:gIsWellAboveBG_Call	LJ43-3.txt:gIsWellAboveBG_Call	Probe_Sequence	GeneName	Definition	Unigene_length	Swissprot_des	Swissprot_evalue	Cdd_des	Cdd_evalue	Trembl_des	Trembl_evalue	NR_des	NR_evalue	PFAM_des	PFAM_evalue	KOG	GO	EC	KO	pathway
Alanine, aspartate and glutamate metabolism	CUST_2582_PI428262014	8.82e-06	2.49549	down	11.1432	11.1186	10.9978	12.4255	12.3987	12.3933	P	P	P	P	P	P	TCTTTTGCCCAAATTTGTTAAGGTCTTCCCTAGGGATTATAAGCGGATTCTTGCAAGAAA	GLT1	glutamate synthase (NADPH/NADH)	1143	sp|Q9LV03|GLUT1_ARATH Glutamate synthase 1 [NADH], chloroplastic OS=Arabidopsis thaliana GN=GLT1 PE=1 SV=2	0	gnl|CDD|183297 PRK11750, gltB, glutamate synthase subunit alpha; Provisional.	1e-135	tr|B9RII5|B9RII5_RICCO Glutamate synthase, putative OS=Ricinus communis GN=RCOM_1579610 PE=4 SV=1	0	dbj|BAF02180.1| NADH-dependent glutamate synthase [Arabidopsis thaliana]	0	lcl|D8R2R8_SELML/1364-1569 PF01493.14;GXGXG;	7e-100	E	GO:0003824,catalytic activity;GO:0005488,binding;GO:0005506,iron ion binding;GO:0006537,glutamate biosynthetic process;GO:0006541,glutamine metabolic process;GO:0006807,nitrogen compound metabolic process;GO:0008152,metabolic process;GO:0008652,cellular amino acid biosynthetic process;GO:0009501,amyloplast;GO:0009536,plastid;GO:0010181,FMN binding;GO:0015930,glutamate synthase activity;GO:0016040…	EC:1.4.1.13 1.4.1.14	K00264	ko00250, Alanine, aspartate and glutamate metabolism;ko00910, Nitrogen metabolism;
Alanine, aspartate and glutamate metabolism	CUST_14151_PI428262022	9.59e-08	6.08168	up	13.6458	13.6051	13.6084	10.9902	11.0677	10.988	P	P	P	P	P	P	TTCAATGTGGATGTCGTTGAAAGTGATTGGGGTCAAGGTGCCAATCTTGAAGTTTTGGCA	AGXT	alanine-glyoxylate transaminase / serine-glyoxylate transaminase / serine-pyruvate transaminase	487	sp|Q56YA5|SGAT_ARATH Serine--glyoxylate aminotransferase OS=Arabidopsis thaliana GN=AGT1 PE=1 SV=2	2e-51	gnl|CDD|178031 PLN02409, PLN02409, serine--glyoxylate aminotransaminase.	2e-55	tr|Q3S2I1|Q3S2I1_SPIPO Serine-glyoxylate aminotransferase OS=Spirodela polyrrhiza PE=2 SV=1	5e-50	ref|XP_002313371.1| predicted protein [Populus trichocarpa] gb|EEE87326.1| predicted protein [Populus trichocarpa]	5e-50	lcl|SGAT_ARATH/10-357 PF00266.14;Aminotran_5;	4e-46	-	GO:0003824,catalytic activity;GO:0008152,metabolic process;GO:0008483,transaminase activity;GO:0016740,transferase activity;GO:0030170,pyridoxal phosphate binding;GO:0050281,serine-glyoxylate transaminase activity	EC:2.6.1.44 2.6.1.45 2.6.1.51	K00830	ko00250, Alanine, aspartate and glutamate metabolism;ko00260, Glycine, serine and threonine metabolism;ko00680, Methane metabolism;ko04146, Peroxisome;
Alanine, aspartate and glutamate metabolism	CUST_46317_PI428262022	0.00797185	6.28735	down	10.6252	12.2167	12.2673	14.3655	14.401	14.3002	P	P	P	P	P	P	TCTCAAAATACTCCCAACCAAATACAGACGTTAGCGACGGCTACATTTGAATTTAATATT	glnA	glutamine synthetase	342	sp|P00965|GLNA3_PHAVU Glutamine synthetase N-1 OS=Phaseolus vulgaris GN=Gln-gamma PE=2 SV=2	1e-21	gnl|CDD|177922 PLN02284, PLN02284, glutamine synthetase.	1e-28	tr|Q84MH4|Q84MH4_MEDTR Glutamine synthetase (Fragment) OS=Medicago truncatula PE=3 SV=1	5e-21	gb|AAA33762.1| glutamine synthetase [Phaseolus vulgaris]	3e-21	lcl|E2S096_CAMSI/1-67 PF00120.19;Gln-synt_C;	5e-17	-	GO:0000166,nucleotide binding;GO:0003824,catalytic activity;GO:0004356,glutamate-ammonia ligase activity;GO:0005524,ATP binding;GO:0005737,cytoplasm;GO:0006542,glutamine biosynthetic process;GO:0006807,nitrogen compound metabolic process;GO:0009399,nitrogen fixation;GO:0016874,ligase activity	EC:6.3.1.2	K01915	ko00250, Alanine, aspartate and glutamate metabolism;ko00330, Arginine and proline metabolism;ko00910, Nitrogen metabolism;ko02020, Two-component system;ko04724, Glutamatergic synapse;
Alanine, aspartate and glutamate metabolism	CUST_21661_PI428262014	5.76e-07	32.1182	down	5.32976	5.15031	5.02742	10.1882	10.1607	10.1745	P	P	P	P	P	P	GGAAGGGTAGAATTCCTCACTGCTCTCTAATTTTCTATCATTTTATCTCTATTACTTCCA	glnA	glutamine synthetase	410	sp|P51118|GLNA1_VITVI Glutamine synthetase cytosolic isozyme 1 OS=Vitis vinifera GN=GS1-1 PE=2 SV=1	2e-28	gnl|CDD|177922 PLN02284, PLN02284, glutamine synthetase.	4e-39	tr|A9QMA5|A9QMA5_PANQU Glutamine synthetase-like (Fragment) OS=Panax quinquefolius PE=2 SV=1	7e-29	gb|ABX75543.1| glutamine synthetase-like [Panax quinquefolius]	6e-29	lcl|E4MXF6_THEHA/103-351 PF00120.19;Gln-synt_C;	9e-27	-	GO:0000166,nucleotide binding;GO:0003824,catalytic activity;GO:0004356,glutamate-ammonia ligase activity;GO:0005524,ATP binding;GO:0005737,cytoplasm;GO:0006542,glutamine biosynthetic process;GO:0006807,nitrogen compound metabolic process;GO:0016874,ligase activity	EC:6.3.1.2	K01915	ko00250, Alanine, aspartate and glutamate metabolism;ko00330, Arginine and proline metabolism;ko00910, Nitrogen metabolism;ko02020, Two-component system;ko04724, Glutamatergic synapse;
Alanine, aspartate and glutamate metabolism	CUST_24171_PI428262014	5.71e-08	5.23095	up	16.3964	16.3241	16.3376	13.9681	13.9507	13.9781	P	P	P	P	P	P	CCCCTTGATTGCTTCGAGGATTTGATTCACAGGTCGTCCGTGCAATGTTACTACTTTTTT	AGXT	alanine-glyoxylate transaminase / serine-glyoxylate transaminase / serine-pyruvate transaminase	368	sp|Q56YA5|SGAT_ARATH Serine--glyoxylate aminotransferase OS=Arabidopsis thaliana GN=AGT1 PE=1 SV=2	2e-58	gnl|CDD|178031 PLN02409, PLN02409, serine--glyoxylate aminotransaminase.	2e-73	tr|B9HP22|B9HP22_POPTR Predicted protein OS=Populus trichocarpa GN=POPTRDRAFT_723016 PE=3 SV=1	3e-66	ref|XP_002313371.1| predicted protein [Populus trichocarpa] gb|EEE87326.1| predicted protein [Populus trichocarpa]	3e-66	lcl|O49124_FRIAG/11-355 PF00266.14;Aminotran_5;	4e-35	-	GO:0003824,catalytic activity;GO:0008152,metabolic process;GO:0008483,transaminase activity;GO:0016740,transferase activity;GO:0030170,pyridoxal phosphate binding;GO:0050281,serine-glyoxylate transaminase activity	EC:2.6.1.44 2.6.1.45 2.6.1.51	K00830	ko00250, Alanine, aspartate and glutamate metabolism;ko00260, Glycine, serine and threonine metabolism;ko00680, Methane metabolism;ko04146, Peroxisome;
Alanine, aspartate and glutamate metabolism	CUST_17223_PI428262014	0.000904	2.19122	up	5.77132	6.00755	6.09194	4.86061	4.95104	4.66397	P	P	P	P	P	P	GGGAGATTTGAGGTTATTGTTCTACTGTAGGGGATATGAAGATTGCACATAGAGACAGAG	purF	amidophosphoribosyltransferase	480	sp|O65693|RBFA_ARATH Probable ribosome-binding factor A, chloroplastic OS=Arabidopsis thaliana GN=At4g34730 PE=2 SV=2	5e-25	-	-	tr|B9RG62|B9RG62_RICCO Ribosome-binding factor A, putative OS=Ricinus communis GN=RCOM_1451430 PE=3 SV=1	3e-25	ref|XP_002513014.1| Ribosome-binding factor A, putative [Ricinus communis] gb|EEF49517.1| Ribosome-binding factor A, putative [Ricinus communis]	2e-25	lcl|B9RG62_RICCO/62-179 PF02033.13;RBFA;	2e-19	-	GO:0005737,cytoplasm;GO:0006364,rRNA processing	EC:2.4.2.14	K00764	ko00230, Purine metabolism;ko00250, Alanine, aspartate and glutamate metabolism;
Alanine, aspartate and glutamate metabolism	CUST_34330_PI428262022	1.56e-06	6.05409	up	14.4883	14.3464	14.3135	11.7851	11.8262	11.7432	P	P	P	P	P	P	TTCAGTAGTAAGGTGACCTCCTCCCATGCCTTCGCCTTGTCATGAATAACAGTAACATTT	glnA	glutamine synthetase	359	sp|P51119|GLNA2_VITVI Glutamine synthetase cytosolic isozyme 2 OS=Vitis vinifera GN=GS1-2 PE=2 SV=1	2e-21	gnl|CDD|177922 PLN02284, PLN02284, glutamine synthetase.	2e-28	tr|Q2HZB1|Q2HZB1_GENLU Plastid glutamine synthetase (Fragment) OS=Gentiana lutea GN=nepGS PE=3 SV=1	1e-21	gb|ABC96806.1| plastid glutamine synthetase [Gentiana lutea]	1e-21	lcl|C0Z2C2_ARATH/103-263 PF00120.19;Gln-synt_C;	2e-20	-	GO:0000166,nucleotide binding;GO:0003824,catalytic activity;GO:0004356,glutamate-ammonia ligase activity;GO:0005524,ATP binding;GO:0005737,cytoplasm;GO:0006542,glutamine biosynthetic process;GO:0006807,nitrogen compound metabolic process;GO:0016874,ligase activity;GO:0009399,nitrogen fixation	EC:6.3.1.2	K01915	ko00250, Alanine, aspartate and glutamate metabolism;ko00330, Arginine and proline metabolism;ko00910, Nitrogen metabolism;ko02020, Two-component system;ko04724, Glutamatergic synapse;
Alanine, aspartate and glutamate metabolism	CUST_3899_PI428262014	1.94e-08	6.38016	up	14.8152	14.7749	14.7872	12.1206	12.146	12.0899	P	P	P	P	P	P	TAGAACGGCACTCGATCTCATTTTTGAGGAAGGACTTGACAATGTGATTGCTAGGCATGG	AGXT	alanine-glyoxylate transaminase / serine-glyoxylate transaminase / serine-pyruvate transaminase	985	sp|Q56YA5|SGAT_ARATH Serine--glyoxylate aminotransferase OS=Arabidopsis thaliana GN=AGT1 PE=1 SV=2	2e-146	gnl|CDD|178031 PLN02409, PLN02409, serine--glyoxylate aminotransaminase.	3e-165	tr|B9SYQ5|B9SYQ5_RICCO Serine-pyruvate aminotransferase, putative OS=Ricinus communis GN=RCOM_0063050 PE=3 SV=1	1e-147	gb|AEX09293.1| alanine glyoxylate aminotransferase [Peperomia rupiseda]	5e-150	lcl|B9GIG2_POPTR/11-340 PF00266.14;Aminotran_5;	1e-148	R	GO:0003824,catalytic activity;GO:0008152,metabolic process;GO:0008483,transaminase activity;GO:0016740,transferase activity;GO:0030170,pyridoxal phosphate binding;GO:0050281,serine-glyoxylate transaminase activity	EC:2.6.1.44 2.6.1.45 2.6.1.51	K00830	ko00250, Alanine, aspartate and glutamate metabolism;ko00260, Glycine, serine and threonine metabolism;ko00680, Methane metabolism;ko04146, Peroxisome;
Alanine, aspartate and glutamate metabolism	CUST_10382_PI428262014	2.05e-05	2.05389	down	6.29647	6.37051	6.4205	7.38311	7.36635	7.4531	P	P	P	P	P	P	TGTGAACAGGGAAAGAGATTTTAGAGGAGAGGACTGTATGTGAACGCTAGGGTTTACAGA	purA	adenylosuccinate synthase	633	-	-	-	-	-	-	-	-	-	-	-	-	EC:6.3.4.4	K01939	ko00230, Purine metabolism;ko00250, Alanine, aspartate and glutamate metabolism;
Alanine, aspartate and glutamate metabolism	CUST_2134_PI428262014	7.64e-07	2.47206	down	12.0623	11.9999	12.0414	13.3078	13.3618	13.3512	P	P	P	P	P	P	AAGTTTCTCATGAGGGAAGAAAAAGACGGAACCATTGATCTCAAATGGCAGCAAGATAGC	GLT1	glutamate synthase (NADPH/NADH)	1218	sp|Q03460|GLSN_MEDSA Glutamate synthase [NADH], amyloplastic OS=Medicago sativa PE=1 SV=1	0	gnl|CDD|183763 PRK12810, gltD, glutamate synthase subunit beta; Reviewed.	1e-163	tr|E0CVI4|E0CVI4_VITVI Putative uncharacterized protein OS=Vitis vinifera GN=VIT_16s0098g00290 PE=4 SV=1	0	dbj|BAD95320.1| NADH-dependent glutamate synthase [Arabidopsis thaliana]	0	lcl|E0CVI4_VITVI/1851-2167 PF07992.9;Pyr_redox_2;	0	E	GO:0003824,catalytic activity;GO:0005488,binding;GO:0005506,iron ion binding;GO:0006537,glutamate biosynthetic process;GO:0006541,glutamine metabolic process;GO:0006807,nitrogen compound metabolic process;GO:0008152,metabolic process;GO:0008652,cellular amino acid biosynthetic process;GO:0009501,amyloplast;GO:0009536,plastid;GO:0010181,FMN binding;GO:0015930,glutamate synthase activity;GO:0016040…	EC:1.4.1.13 1.4.1.14	K00264	ko00250, Alanine, aspartate and glutamate metabolism;ko00910, Nitrogen metabolism;
Alanine, aspartate and glutamate metabolism	CUST_36583_PI428262022	0.000663	6.89854	down	10.946	11.8435	11.7908	14.311	14.313	14.3153	P	P	P	P	P	P	CCCAACCAAACTAATAGCGTTAGTCGACGGCTACATTTGAATTTAATATTGTGCTCTGCT	glnA	glutamine synthetase	343	sp|P00965|GLNA3_PHAVU Glutamine synthetase N-1 OS=Phaseolus vulgaris GN=Gln-gamma PE=2 SV=2	2e-18	-	-	tr|Q84MH4|Q84MH4_MEDTR Glutamine synthetase (Fragment) OS=Medicago truncatula PE=3 SV=1	1e-17	gb|AAA33762.1| glutamine synthetase [Phaseolus vulgaris]	6e-18	lcl|Q42073_ARATH/1-47 PF00120.19;Gln-synt_C;	4e-14	-	GO:0000166,nucleotide binding;GO:0003824,catalytic activity;GO:0004356,glutamate-ammonia ligase activity;GO:0005524,ATP binding;GO:0005737,cytoplasm;GO:0006542,glutamine biosynthetic process;GO:0006807,nitrogen compound metabolic process;GO:0009399,nitrogen fixation;GO:0016874,ligase activity	EC:6.3.1.2	K01915	ko00250, Alanine, aspartate and glutamate metabolism;ko00330, Arginine and proline metabolism;ko00910, Nitrogen metabolism;ko02020, Two-component system;ko04724, Glutamatergic synapse;
Alanine, aspartate and glutamate metabolism	CUST_12041_PI428262022	2.88e-07	158.068	up	8.73991	9.11178	8.94989	1.64999	1.6167	1.62169	P	P	P	A	A	A	GCTTAGTTCTGTAACTTTTTCATTTGAGATAATTAAACACACGTCCATATTACCCAACCC	glmS	glucosamine--fructose-6-phosphate aminotransferase (isomerizing)	544	-	-	-	-	tr|F6HB66|F6HB66_VITVI Putative uncharacterized protein OS=Vitis vinifera GN=VIT_13s0064g00050 PE=4 SV=1	7e-29	emb|CBI24974.3| unnamed protein product [Vitis vinifera]	7e-29	lcl|D7T393_VITVI/608-741 PF01380.17;SIS;	2e-29	-	GO:0005529,sugar binding;GO:0005975,carbohydrate metabolic process;GO:0008152,metabolic process;GO:0004360,glutamine-fructose-6-phosphate transaminase (isomerizing) activity;GO:0005737,cytoplasm;GO:0008483,transaminase activity;GO:0016051,carbohydrate biosynthetic process;GO:0016740,transferase activity	EC:2.6.1.16	K00820	ko00250, Alanine, aspartate and glutamate metabolism;ko00520, Amino sugar and nucleotide sugar metabolism;
Alanine, aspartate and glutamate metabolism	CUST_12908_PI428262014	0.00998199	2.13425	down	3.3403	3.76271	4.11195	4.88083	4.67338	4.94194	A	A	P	P	P	P	AATCTTTGAATGCAGACGAACCCATATTACCAGTAAATTTTGCAATTCTTCAGAGTGTCA	purB	adenylosuccinate lyase	569	sp|P44797|PUR8_HAEIN Adenylosuccinate lyase OS=Haemophilus influenzae (strain ATCC 51907 / DSM 11121 / KW20 / Rd) GN=purB PE=3 SV=1	9e-33	gnl|CDD|178440 PLN02848, PLN02848, adenylosuccinate lyase.	2e-56	tr|A5BMJ0|A5BMJ0_VITVI Putative uncharacterized protein OS=Vitis vinifera GN=VITISV_004401 PE=4 SV=1	9e-48	emb|CAN81287.1| hypothetical protein VITISV_004401 [Vitis vinifera]	8e-48	lcl|A5BMJ0_VITVI/392-506 PF08328.6;ASL_C;	9e-41	-	GO:0003824,catalytic activity;GO:0004018,N6-(1,2-dicarboxyethyl)AMP AMP-lyase (fumarate-forming) activity;GO:0006164,purine nucleotide biosynthetic process;GO:0006188,IMP biosynthetic process;GO:0009152,purine ribonucleotide biosynthetic process;GO:0016829,lyase activity;GO:0070626,(S)-2-(5-amino-1-(5-phospho-D-ribosyl)imidazole-4-carboxamido)succinate AMP-lyase (fumarate-forming) activity	EC:4.3.2.2	K01756	ko00230, Purine metabolism;ko00250, Alanine, aspartate and glutamate metabolism;
Alanine, aspartate and glutamate metabolism	CUST_50704_PI428262022	1.68e-05	2.02817	down	8.03019	7.88665	7.96434	8.96978	8.98427	8.98767	P	P	P	P	P	P	TCTGTCTTCAAAAATAGTGCCAAGAGGGAAGAGAATGGGAAGAATGGGACTGTGGTGAAG	gadB	glutamate decarboxylase	356	sp|Q42472|DCE2_ARATH Glutamate decarboxylase 2 OS=Arabidopsis thaliana GN=GAD2 PE=1 SV=1	4e-44	gnl|CDD|130848 TIGR01788, Glu-decarb-GAD, glutamate decarboxylase. This model represents the pyridoxal phosphate-dependent glutamate (alpha) decarboxylase found in bacteria (low and hi-GC gram positive, proteobacteria and cyanobacteria), plants, fungi and at least one archaon (Methanosarcina). The product of the enzyme is gamma-aminobutyrate (GABA).	3e-30	tr|B9S7C3|B9S7C3_RICCO Glutamate decarboxylase, putative OS=Ricinus communis GN=RCOM_0776380 PE=4 SV=1	4e-46	ref|XP_002521892.1| glutamate decarboxylase, putative [Ricinus communis] gb|EEF40528.1| glutamate decarboxylase, putative [Ricinus communis]	4e-46	-	-	E	GO:0003824,catalytic activity;GO:0004351,glutamate decarboxylase activity;GO:0005516,calmodulin binding;GO:0006536,glutamate metabolic process;GO:0016829,lyase activity;GO:0016831,carboxy-lyase activity;GO:0019752,carboxylic acid metabolic process;GO:0030170,pyridoxal phosphate binding	EC:4.1.1.15	K01580	ko00250, Alanine, aspartate and glutamate metabolism;ko00410, beta-Alanine metabolism;ko00430, Taurine and hypotaurine metabolism;ko00650, Butanoate metabolism;ko04940, Type I diabetes mellitus;
Alanine, aspartate and glutamate metabolism	CUST_22069_PI428262022	1.13e-06	5.58725	up	16.4547	16.3017	16.3241	13.8872	13.84	13.9069	P	P	P	P	P	P	TCTAAATGAGTTGCAATTGCTGGGGTGTCTTGCGGGAGTGGAAATGGTACTTAAGGATGT	AGXT	alanine-glyoxylate transaminase / serine-glyoxylate transaminase / serine-pyruvate transaminase	359	sp|Q56YA5|SGAT_ARATH Serine--glyoxylate aminotransferase OS=Arabidopsis thaliana GN=AGT1 PE=1 SV=2	2e-55	gnl|CDD|178031 PLN02409, PLN02409, serine--glyoxylate aminotransaminase.	6e-73	tr|B9HP22|B9HP22_POPTR Predicted protein OS=Populus trichocarpa GN=POPTRDRAFT_723016 PE=3 SV=1	1e-62	ref|XP_002313371.1| predicted protein [Populus trichocarpa] gb|EEE87326.1| predicted protein [Populus trichocarpa]	1e-62	lcl|O49124_FRIAG/11-355 PF00266.14;Aminotran_5;	4e-35	-	GO:0003824,catalytic activity;GO:0008152,metabolic process;GO:0008483,transaminase activity;GO:0016740,transferase activity;GO:0030170,pyridoxal phosphate binding;GO:0050281,serine-glyoxylate transaminase activity	EC:2.6.1.44 2.6.1.45 2.6.1.51	K00830	ko00250, Alanine, aspartate and glutamate metabolism;ko00260, Glycine, serine and threonine metabolism;ko00680, Methane metabolism;ko04146, Peroxisome;
Alanine, aspartate and glutamate metabolism	CUST_1746_PI428262022	1.54e-05	2.2359	up	8.27665	8.18566	8.19265	7.07045	6.98915	7.1128	P	P	P	P	P	P	AAGTTGGGAGATGAACTCGATGAGATGGCCTGTAACTGAGCCATTGTTGTTGGAATCTCT	argG	argininosuccinate synthase	1193	sp|Q9SZX3|ASSY_ARATH Argininosuccinate synthase, chloroplastic OS=Arabidopsis thaliana GN=At4g24830 PE=2 SV=3	0	gnl|CDD|177791 PLN00200, PLN00200, argininosuccinate synthase; Provisional.	0	tr|B9S599|B9S599_RICCO Argininosuccinate synthase, putative OS=Ricinus communis GN=RCOM_0887890 PE=3 SV=1	0	ref|XP_002521168.1| argininosuccinate synthase, putative [Ricinus communis] gb|EEF41199.1| argininosuccinate synthase, putative [Ricinus communis]	0	lcl|D7SGV6_VITVI/103-412 PF00764.14;Arginosuc_synth;	0	E	GO:0000166,nucleotide binding;GO:0004055,argininosuccinate synthase activity;GO:0005524,ATP binding;GO:0005737,cytoplasm;GO:0006526,arginine biosynthetic process;GO:0008652,cellular amino acid biosynthetic process;GO:0016874,ligase activity	EC:6.3.4.5	K01940	ko00250, Alanine, aspartate and glutamate metabolism;ko00330, Arginine and proline metabolism;
Alanine, aspartate and glutamate metabolism	CUST_16413_PI428262022	2.29e-07	6.48111	up	7.00306	6.91311	6.90738	4.24632	4.20709	4.28141	P	P	P	A	A	P	AGAATTTTCTTACAGCAGCTAAGTTGTTGGTAACTCCAGTAGCTGTCTCATTGTGCACGA	AGXT	alanine-glyoxylate transaminase / serine-glyoxylate transaminase / serine-pyruvate transaminase	445	sp|Q56YA5|SGAT_ARATH Serine--glyoxylate aminotransferase OS=Arabidopsis thaliana GN=AGT1 PE=1 SV=2	1e-73	gnl|CDD|178031 PLN02409, PLN02409, serine--glyoxylate aminotransaminase.	5e-91	tr|B9SYQ5|B9SYQ5_RICCO Serine-pyruvate aminotransferase, putative OS=Ricinus communis GN=RCOM_0063050 PE=3 SV=1	6e-76	gb|AEX09299.1| alanine glyoxylate aminotransferase [Peperomia cerrateae]	6e-76	lcl|B9SYQ5_RICCO/11-355 PF00266.14;Aminotran_5;	3e-77	R	GO:0003824,catalytic activity;GO:0008152,metabolic process;GO:0008483,transaminase activity;GO:0016740,transferase activity;GO:0030170,pyridoxal phosphate binding;GO:0050281,serine-glyoxylate transaminase activity;GO:0005737,cytoplasm;GO:0016491,oxidoreductase activity;GO:0055114,oxidation-reduction process	EC:2.6.1.44 2.6.1.45 2.6.1.51	K00830	ko00250, Alanine, aspartate and glutamate metabolism;ko00260, Glycine, serine and threonine metabolism;ko00680, Methane metabolism;ko04146, Peroxisome;
Alanine, aspartate and glutamate metabolism	CUST_48426_PI428262014	6.12e-06	4.24455	up	10.2944	10.0878	10.1428	8.12413	8.10148	8.04253	P	P	P	P	P	P	ATAGCAGCATTAGAAAGGCTGGAGGACTTTGTATTGCTGATGAGGTCCAGTCAGGTTTTG	AGXT2	alanine-glyoxylate transaminase / (R)-3-amino-2-methylpropionate-pyruvate transaminase	155	sp|Q9SR86|AGT23_ARATH Alanine--glyoxylate aminotransferase 2 homolog 3, mitochondrial OS=Arabidopsis thaliana GN=At3g08860 PE=2 SV=1	1e-23	gnl|CDD|180426 PRK06148, PRK06148, hypothetical protein; Provisional.	3e-31	tr|B9IGP2|B9IGP2_POPTR Predicted protein OS=Populus trichocarpa GN=POPTRDRAFT_835604 PE=3 SV=1	8e-24	emb|CBI15855.3| unnamed protein product [Vitis vinifera]	7e-24	lcl|D7SJM9_VITVI/40-373 PF00202.16;Aminotran_3;	9e-25	ER	GO:0003824,catalytic activity;GO:0008152,metabolic process;GO:0008483,transaminase activity;GO:0030170,pyridoxal phosphate binding	EC:2.6.1.44 2.6.1.40	K00827	ko00250, Alanine, aspartate and glutamate metabolism;ko00260, Glycine, serine and threonine metabolism;
Alanine, aspartate and glutamate metabolism	CUST_36431_PI428262022	1.03e-05	7.89679	down	4.24751	4.44062	4.10626	7.20599	7.34127	7.19093	A	P	P	P	P	P	AAACTACTCTCTCTAAATACTCCCAACCCAAATAACAAGCGTTAGTCGACGGCGTACATT	glnA	glutamine synthetase	328	sp|P00965|GLNA3_PHAVU Glutamine synthetase N-1 OS=Phaseolus vulgaris GN=Gln-gamma PE=2 SV=2	1e-18	gnl|CDD|177922 PLN02284, PLN02284, glutamine synthetase.	7e-23	tr|Q84MH4|Q84MH4_MEDTR Glutamine synthetase (Fragment) OS=Medicago truncatula PE=3 SV=1	1e-17	gb|AAA33762.1| glutamine synthetase [Phaseolus vulgaris]	5e-18	lcl|Q42073_ARATH/1-47 PF00120.19;Gln-synt_C;	3e-14	-	GO:0000166,nucleotide binding;GO:0003824,catalytic activity;GO:0004356,glutamate-ammonia ligase activity;GO:0005524,ATP binding;GO:0005737,cytoplasm;GO:0006542,glutamine biosynthetic process;GO:0006807,nitrogen compound metabolic process;GO:0009399,nitrogen fixation;GO:0016874,ligase activity	EC:6.3.1.2	K01915	ko00250, Alanine, aspartate and glutamate metabolism;ko00330, Arginine and proline metabolism;ko00910, Nitrogen metabolism;ko02020, Two-component system;ko04724, Glutamatergic synapse;
Glycine, serine and threonine metabolism	CUST_26175_PI428262022	1.16e-05	2.93274	up	8.87515	8.99901	8.98888	7.48561	7.37249	7.3482	P	P	P	P	P	P	GGCCAACATGAATGCACAGGCTGTTTATTTTTCTATGTCTTGCAGACTCTGTCTCTTTTG	GLDC, gcvP	glycine dehydrogenase	267	sp|O49852|GCSP_FLATR Glycine dehydrogenase [decarboxylating], mitochondrial OS=Flaveria trinervia GN=GDCSPA PE=3 SV=1	2e-19	gnl|CDD|180041 PRK05367, PRK05367, glycine dehydrogenase; Provisional.	9e-31	tr|E0X585|E0X585_NICBE Mitochondrial glycine decarboxylase complex P-protein-like protein OS=Nicotiana benthamiana GN=GDCP1 PE=2 SV=1	9e-19	gb|ADM18296.1| mitochondrial glycine decarboxylase complex P-protein-like protein [Nicotiana benthamiana]	8e-19	lcl|E0X585_NICBE/4-126 PF02347.11;GDC-P;	2e-20	E	GO:0003824,catalytic activity;GO:0004375,glycine dehydrogenase (decarboxylating) activity;GO:0005739,mitochondrion;GO:0006544,glycine metabolic process;GO:0016491,oxidoreductase activity;GO:0030170,pyridoxal phosphate binding;GO:0055114,oxidation-reduction process;GO:0019464,glycine decarboxylation via glycine cleavage system;GO:0032440,2-alkenal reductase activity	EC:1.4.4.2	K00281	ko00260, Glycine, serine and threonine metabolism;
Glycine, serine and threonine metabolism	CUST_17209_PI428262022	1.2e-05	3.26787	up	9.22872	9.33565	9.20915	7.64508	7.53219	7.47121	P	P	P	P	P	P	AAGAAGTGCTTGTAAAGAGACTCAGAGAAAAATGGTGACTAGAACGGTGGATCTCCGCTC	ltaA	threonine aldolase	433	sp|Q21890|YF64_CAEEL Uncharacterized protein R102.4 OS=Caenorhabditis elegans GN=R102.4 PE=2 SV=3	1e-17	gnl|CDD|178323 PLN02721, PLN02721, threonine aldolase.	5e-45	tr|B7FIQ6|B7FIQ6_MEDTR Putative uncharacterized protein OS=Medicago truncatula PE=2 SV=1	5e-33	gb|ACJ84635.1| unknown [Medicago truncatula]	5e-33	lcl|B7FIQ6_MEDTR/7-166 PF01212.16;Beta_elim_lyase;	2e-29	E	GO:0003824,catalytic activity;GO:0006520,cellular amino acid metabolic process;GO:0016829,lyase activity;GO:0030170,pyridoxal phosphate binding	EC:4.1.2.5	K01620	ko00260, Glycine, serine and threonine metabolism;
Glycine, serine and threonine metabolism	CUST_57173_PI428262014	2.19e-06	2.15606	up	9.78677	9.75373	9.77823	8.67004	8.61803	8.70547	P	P	P	P	P	P	TTAGAGGATGTGGACAAGCTATTTAAAAATTTTGTCCTGTGGCAAGCCTGTAACATTTAC	GLDC, gcvP	glycine dehydrogenase	421	sp|O49850|GCSP_FLAAN Glycine dehydrogenase [decarboxylating], mitochondrial OS=Flaveria anomala GN=GDCSP PE=3 SV=1	2e-58	gnl|CDD|178035 PLN02414, PLN02414, glycine dehydrogenase (decarboxylating).	1e-66	tr|F6HGW6|F6HGW6_VITVI Putative uncharacterized protein OS=Vitis vinifera GN=VIT_11s0016g02280 PE=4 SV=1	2e-56	sp|O49850.1|GCSP_FLAAN RecName: Full=Glycine dehydrogenase [decarboxylating], mitochondrial; AltName: Full=Glycine cleavage system P protein; AltName: Full=Glycine decarboxylase; Flags: Precursor emb|CAB16911.1| P-protein [Flaveria anomala]	7e-57	lcl|D7STR8_VITVI/1-165 PF02347.11;GDC-P;	4e-61	E	GO:0003824,catalytic activity;GO:0004375,glycine dehydrogenase (decarboxylating) activity;GO:0005739,mitochondrion;GO:0006544,glycine metabolic process;GO:0016491,oxidoreductase activity;GO:0030170,pyridoxal phosphate binding;GO:0055114,oxidation-reduction process;GO:0019464,glycine decarboxylation via glycine cleavage system	EC:1.4.4.2	K00281	ko00260, Glycine, serine and threonine metabolism;
Glycine, serine and threonine metabolism	CUST_19276_PI428262014	7.58e-07	2.43105	down	9.54947	9.53512	9.55028	10.8134	10.8725	10.7938	P	P	P	P	P	P	CCCATCCAATCTGAGATTACGAACCTGAAACATGATGTTGAGGAGTTTGCAAAACAATTC	glyA	glycine hydroxymethyltransferase	446	sp|P50433|GLYM_SOLTU Serine hydroxymethyltransferase, mitochondrial OS=Solanum tuberosum PE=2 SV=1	3e-72	gnl|CDD|178765 PLN03226, PLN03226, serine hydroxymethyltransferase; Provisional.	7e-73	tr|G7KGF8|G7KGF8_MEDTR Serine hydroxymethyltransferase OS=Medicago truncatula GN=MTR_5g030950 PE=4 SV=1	9e-71	ref|XP_003612955.1| Serine hydroxymethyltransferase [Medicago truncatula] gb|AES95913.1| Serine hydroxymethyltransferase [Medicago truncatula]	9e-71	lcl|D7T5B8_VITVI/1-196 PF00464.14;SHMT;	4e-38	E	GO:0003824,catalytic activity;GO:0004372,glycine hydroxymethyltransferase activity;GO:0005739,mitochondrion;GO:0006544,glycine metabolic process;GO:0006563,L-serine metabolic process;GO:0006730,one-carbon metabolic process;GO:0016740,transferase activity;GO:0030170,pyridoxal phosphate binding;GO:0008168,methyltransferase activity;GO:0032259,methylation	EC:2.1.2.1	K00600	ko00260, Glycine, serine and threonine metabolism;ko00460, Cyanoamino acid metabolism;ko00670, One carbon pool by folate;ko00680, Methane metabolism;
Glycine, serine and threonine metabolism	CUST_14151_PI428262022	9.59e-08	6.08168	up	13.6458	13.6051	13.6084	10.9902	11.0677	10.988	P	P	P	P	P	P	TTCAATGTGGATGTCGTTGAAAGTGATTGGGGTCAAGGTGCCAATCTTGAAGTTTTGGCA	AGXT	alanine-glyoxylate transaminase / serine-glyoxylate transaminase / serine-pyruvate transaminase	487	sp|Q56YA5|SGAT_ARATH Serine--glyoxylate aminotransferase OS=Arabidopsis thaliana GN=AGT1 PE=1 SV=2	2e-51	gnl|CDD|178031 PLN02409, PLN02409, serine--glyoxylate aminotransaminase.	2e-55	tr|Q3S2I1|Q3S2I1_SPIPO Serine-glyoxylate aminotransferase OS=Spirodela polyrrhiza PE=2 SV=1	5e-50	ref|XP_002313371.1| predicted protein [Populus trichocarpa] gb|EEE87326.1| predicted protein [Populus trichocarpa]	5e-50	lcl|SGAT_ARATH/10-357 PF00266.14;Aminotran_5;	4e-46	-	GO:0003824,catalytic activity;GO:0008152,metabolic process;GO:0008483,transaminase activity;GO:0016740,transferase activity;GO:0030170,pyridoxal phosphate binding;GO:0050281,serine-glyoxylate transaminase activity	EC:2.6.1.44 2.6.1.45 2.6.1.51	K00830	ko00250, Alanine, aspartate and glutamate metabolism;ko00260, Glycine, serine and threonine metabolism;ko00680, Methane metabolism;ko04146, Peroxisome;
Glycine, serine and threonine metabolism	CUST_32921_PI428262014	0.000151	2.16154	down	10.3417	10.5749	10.5411	11.5413	11.6516	11.601	P	P	P	P	P	P	AGTGAAGCCAATTGAATGAGGAACTAGGTAGGATGACTTCGTAATAATGATCTCTGTTAG	E4.2.1.20BB, trpB	tryptophan synthase beta chain	331	sp|O67409|TRPB2_AQUAE Tryptophan synthase beta chain 2 OS=Aquifex aeolicus (strain VF5) GN=trpB2 PE=3 SV=1	2e-17	-	-	tr|D7SMI3|D7SMI3_VITVI Putative uncharacterized protein OS=Vitis vinifera GN=VIT_14s0083g00460 PE=3 SV=1	2e-39	ref|XP_002279124.2| PREDICTED: tryptophan synthase beta chain 2 [Vitis vinifera]	2e-39	lcl|D7SMI3_VITVI/115-456 PF00291.20;PALP;	1e-15	-	GO:0000162,tryptophan biosynthetic process;GO:0003824,catalytic activity;GO:0004834,tryptophan synthase activity;GO:0006568,tryptophan metabolic process;GO:0008152,metabolic process;GO:0008652,cellular amino acid biosynthetic process;GO:0009073,aromatic amino acid family biosynthetic process;GO:0016829,lyase activity;GO:0030170,pyridoxal phosphate binding	EC:4.2.1.20	K06001	ko00260, Glycine, serine and threonine metabolism;ko00400, Phenylalanine, tyrosine and tryptophan biosynthesis;
Glycine, serine and threonine metabolism	CUST_12763_PI428262014	1.21e-06	2.49312	up	15.6106	15.5452	15.6106	14.2671	14.3028	14.2426	P	P	P	P	P	P	AAGGAAAAGCAGATATTAACAACAATGTCCTCAAGGGAGCTCCTCATCCACCATCACTGC	GLDC, gcvP	glycine dehydrogenase	573	sp|Q94B78|GCSP2_ARATH Glycine dehydrogenase [decarboxylating] 2, mitochondrial OS=Arabidopsis thaliana GN=At4g33010 PE=1 SV=2	5e-121	gnl|CDD|178035 PLN02414, PLN02414, glycine dehydrogenase (decarboxylating).	3e-162	tr|G4XWZ1|G4XWZ1_CICAR Glycine decarboxylase complex subunit P (Fragment) OS=Cicer arietinum GN=gdcp PE=2 SV=1	5e-127	gb|AEP95746.1| glycine decarboxylase complex subunit P [Cicer arietinum]	5e-127	lcl|F0YH55_9STRA/597-861 PF02347.11;GDC-P;	2e-56	E	GO:0003824,catalytic activity;GO:0004375,glycine dehydrogenase (decarboxylating) activity;GO:0005739,mitochondrion;GO:0006544,glycine metabolic process;GO:0016491,oxidoreductase activity;GO:0030170,pyridoxal phosphate binding;GO:0055114,oxidation-reduction process;GO:0005960,glycine cleavage complex	EC:1.4.4.2	K00281	ko00260, Glycine, serine and threonine metabolism;
Glycine, serine and threonine metabolism	CUST_11557_PI428262014	0.000694	3.95755	up	6.67467	6.62554	6.4107	4.63604	4.22856	4.89249	P	P	P	P	A	P	TTGGTCACTGTGTCGGAGCGGAGATCCACCGTTCTGGTCATCATTTTTGCTGAATTTAAA	ltaA	threonine aldolase	592	-	-	gnl|CDD|178323 PLN02721, PLN02721, threonine aldolase.	4e-45	tr|B9IPA1|B9IPA1_POPTR Predicted protein OS=Populus trichocarpa GN=POPTRDRAFT_826083 PE=4 SV=1	2e-32	emb|CBI22386.3| unnamed protein product [Vitis vinifera]	2e-34	lcl|E0CUC8_VITVI/1-277 PF01212.16;Beta_elim_lyase;	3e-35	-	GO:0003824,catalytic activity;GO:0006520,cellular amino acid metabolic process;GO:0016829,lyase activity;GO:0030170,pyridoxal phosphate binding	EC:4.1.2.5	K01620	ko00260, Glycine, serine and threonine metabolism;
Glycine, serine and threonine metabolism	CUST_24171_PI428262014	5.71e-08	5.23095	up	16.3964	16.3241	16.3376	13.9681	13.9507	13.9781	P	P	P	P	P	P	CCCCTTGATTGCTTCGAGGATTTGATTCACAGGTCGTCCGTGCAATGTTACTACTTTTTT	AGXT	alanine-glyoxylate transaminase / serine-glyoxylate transaminase / serine-pyruvate transaminase	368	sp|Q56YA5|SGAT_ARATH Serine--glyoxylate aminotransferase OS=Arabidopsis thaliana GN=AGT1 PE=1 SV=2	2e-58	gnl|CDD|178031 PLN02409, PLN02409, serine--glyoxylate aminotransaminase.	2e-73	tr|B9HP22|B9HP22_POPTR Predicted protein OS=Populus trichocarpa GN=POPTRDRAFT_723016 PE=3 SV=1	3e-66	ref|XP_002313371.1| predicted protein [Populus trichocarpa] gb|EEE87326.1| predicted protein [Populus trichocarpa]	3e-66	lcl|O49124_FRIAG/11-355 PF00266.14;Aminotran_5;	4e-35	-	GO:0003824,catalytic activity;GO:0008152,metabolic process;GO:0008483,transaminase activity;GO:0016740,transferase activity;GO:0030170,pyridoxal phosphate binding;GO:0050281,serine-glyoxylate transaminase activity	EC:2.6.1.44 2.6.1.45 2.6.1.51	K00830	ko00250, Alanine, aspartate and glutamate metabolism;ko00260, Glycine, serine and threonine metabolism;ko00680, Methane metabolism;ko04146, Peroxisome;
Glycine, serine and threonine metabolism	CUST_45463_PI428262014	2.09e-06	2.01813	down	9.48526	9.5663	9.51732	10.5309	10.5269	10.5502	P	P	P	P	P	P	AAATATGAATTTTGATCGACTTAGATTGGTGACTGAACTTGCAGACGTTGGTAGGCAGCG	ilvA, tdcB	threonine dehydratase	421	sp|Q9ZSS6|THD1_ARATH Threonine dehydratase biosynthetic, chloroplastic OS=Arabidopsis thaliana GN=OMR1 PE=1 SV=1	2e-60	gnl|CDD|178165 PLN02550, PLN02550, threonine dehydratase.	5e-81	tr|B9FB69|B9FB69_ORYSJ Putative uncharacterized protein OS=Oryza sativa subsp. japonica GN=OsJ_12332 PE=4 SV=1	2e-65	gb|EEE59807.1| hypothetical protein OsJ_12332 [Oryza sativa Japonica Group]	2e-65	lcl|B9SRK6_RICCO/130-422 PF00291.20;PALP;	4e-54	E	GO:0003824,catalytic activity;GO:0004794,L-threonine ammonia-lyase activity;GO:0006520,cellular amino acid metabolic process;GO:0008152,metabolic process;GO:0008652,cellular amino acid biosynthetic process;GO:0009082,branched chain family amino acid biosynthetic process;GO:0009097,isoleucine biosynthetic process;GO:0016829,lyase activity;GO:0030170,pyridoxal phosphate binding;GO:0006950,response …	EC:4.3.1.19	K01754	ko00260, Glycine, serine and threonine metabolism;ko00290, Valine, leucine and isoleucine biosynthesis;
Glycine, serine and threonine metabolism	CUST_51221_PI428262014	0.000508	2.43631	down	7.69015	7.38878	7.35065	8.8865	8.72395	8.67323	P	P	P	P	P	P	CTAATAAGGTTTATGAACTCTCATGCTTCAGGACCTCCAGCTCTTACTTCCAGGGGATTT	glyA	glycine hydroxymethyltransferase	455	sp|P49358|GLYN_FLAPR Serine hydroxymethyltransferase 2, mitochondrial OS=Flaveria pringlei PE=2 SV=1	3e-52	gnl|CDD|178765 PLN03226, PLN03226, serine hydroxymethyltransferase; Provisional.	2e-64	tr|B2BGS6|B2BGS6_OLEEU Glycine/serine hydroxymethyltransferase reductase (Fragment) OS=Olea europaea PE=2 SV=1	5e-53	gb|ABS72016.1| glycine/serine hydroxymethyltransferase reductase [Olea europaea]	5e-53	lcl|D7T5B8_VITVI/1-196 PF00464.14;SHMT;	6e-54	E	GO:0003824,catalytic activity;GO:0004372,glycine hydroxymethyltransferase activity;GO:0005739,mitochondrion;GO:0006544,glycine metabolic process;GO:0006563,L-serine metabolic process;GO:0006730,one-carbon metabolic process;GO:0016740,transferase activity;GO:0030170,pyridoxal phosphate binding;GO:0008168,methyltransferase activity;GO:0032259,methylation	EC:2.1.2.1	K00600	ko00260, Glycine, serine and threonine metabolism;ko00460, Cyanoamino acid metabolism;ko00670, One carbon pool by folate;ko00680, Methane metabolism;
Glycine, serine and threonine metabolism	CUST_4531_PI428262022	0.000548	2.93134	up	9.81789	9.37206	9.35271	8.01476	7.93425	7.93897	P	P	P	P	P	P	ATGATGTACTAGGTTGTGACCCAACGGCCTTTTGCCTTGAAACAGAGTTGGCAACAATCA	ltaA	threonine aldolase	843	-	-	gnl|CDD|178323 PLN02721, PLN02721, threonine aldolase.	5e-110	tr|F6H619|F6H619_VITVI Putative uncharacterized protein OS=Vitis vinifera GN=VIT_14s0036g00520 PE=4 SV=1	1e-90	ref|XP_002266992.1| PREDICTED: L-allo-threonine aldolase-like isoform 1 [Vitis vinifera] ref|XP_003633695.1| PREDICTED: L-allo-threonine aldolase-like isoform 2 [Vitis vinifera] ref|XP_003633696.1| PREDICTED: L-allo-threonine aldolase-like isoform 3 [Vitis vinifera]	1e-90	lcl|B9IPA1_POPTR/7-297 PF01212.16;Beta_elim_lyase;	1e-83	E	GO:0003824,catalytic activity;GO:0006520,cellular amino acid metabolic process;GO:0016829,lyase activity;GO:0030170,pyridoxal phosphate binding;GO:0004793,threonine aldolase activity	EC:4.1.2.5	K01620	ko00260, Glycine, serine and threonine metabolism;
Glycine, serine and threonine metabolism	CUST_35227_PI428262014	8.84e-06	2.49922	up	11.2331	11.3341	11.3281	9.93589	9.95373	10.0412	P	P	P	P	P	P	GAGCAGGCTGAAGGGTATCAGGAGATGTTCAAAGATTTTAGGTGAACTATTGTGTACTAT	GLDC, gcvP	glycine dehydrogenase	439	sp|P49361|GCSPA_FLAPR Glycine dehydrogenase [decarboxylating] A, mitochondrial OS=Flaveria pringlei GN=GDCSPA PE=2 SV=1	1e-61	gnl|CDD|178035 PLN02414, PLN02414, glycine dehydrogenase (decarboxylating).	9e-83	tr|F6H3P2|F6H3P2_VITVI Putative uncharacterized protein OS=Vitis vinifera GN=VIT_04s0008g01300 PE=4 SV=1	4e-60	emb|CBI20667.3| unnamed protein product [Vitis vinifera]	2e-60	lcl|GCSP_PEA/534-824 PF02347.11;GDC-P;	1e-58	E	GO:0003824,catalytic activity;GO:0004375,glycine dehydrogenase (decarboxylating) activity;GO:0005739,mitochondrion;GO:0006544,glycine metabolic process;GO:0016491,oxidoreductase activity;GO:0030170,pyridoxal phosphate binding;GO:0055114,oxidation-reduction process;GO:0005960,glycine cleavage complex;GO:0019464,glycine decarboxylation via glycine cleavage system	EC:1.4.4.2	K00281	ko00260, Glycine, serine and threonine metabolism;
Glycine, serine and threonine metabolism	CUST_1300_PI428262022	0.00893792	2.22713	up	4.82197	4.952	4.87265	4.09343	3.8123	3.27535	P	P	P	A	A	A	AATGAACAAGCACACTAATAAGGTTACCCATAGTCCCTGAAGGGACAAATAGGGCGGCTT	ltaA	threonine aldolase	1286	sp|O07051|LTAA_AERJA L-allo-threonine aldolase OS=Aeromonas jandaei GN=ltaA PE=1 SV=1	2e-68	gnl|CDD|178323 PLN02721, PLN02721, threonine aldolase.	3e-178	tr|F6H619|F6H619_VITVI Putative uncharacterized protein OS=Vitis vinifera GN=VIT_14s0036g00520 PE=4 SV=1	6e-149	ref|XP_002266992.1| PREDICTED: L-allo-threonine aldolase-like isoform 1 [Vitis vinifera] ref|XP_003633695.1| PREDICTED: L-allo-threonine aldolase-like isoform 2 [Vitis vinifera] ref|XP_003633696.1| PREDICTED: L-allo-threonine aldolase-like isoform 3 [Vitis vinifera]	6e-149	lcl|E0CUC8_VITVI/1-277 PF01212.16;Beta_elim_lyase;	2e-146	E	GO:0003824,catalytic activity;GO:0006520,cellular amino acid metabolic process;GO:0016829,lyase activity;GO:0030170,pyridoxal phosphate binding;GO:0004793,threonine aldolase activity	EC:4.1.2.5	K01620	ko00260, Glycine, serine and threonine metabolism;
Glycine, serine and threonine metabolism	CUST_1341_PI428262022	1.19e-05	2.98515	up	13.9516	13.796	13.7645	12.2626	12.2809	12.2352	P	P	P	P	P	P	TGGTAACTACAGGAGGTATACCGTTGCCTGACAAGATTCAACCACTTGGTACCATTTCTA	GLDC, gcvP	glycine dehydrogenase	1280	sp|O49850|GCSP_FLAAN Glycine dehydrogenase [decarboxylating], mitochondrial OS=Flaveria anomala GN=GDCSP PE=3 SV=1	0	gnl|CDD|178035 PLN02414, PLN02414, glycine dehydrogenase (decarboxylating).	0	tr|F6H3P2|F6H3P2_VITVI Putative uncharacterized protein OS=Vitis vinifera GN=VIT_04s0008g01300 PE=4 SV=1	0	emb|CBI20667.3| unnamed protein product [Vitis vinifera]	0	lcl|D7STR8_VITVI/174-465 PF02347.11;GDC-P;	0	E	GO:0003824,catalytic activity;GO:0004375,glycine dehydrogenase (decarboxylating) activity;GO:0005739,mitochondrion;GO:0006544,glycine metabolic process;GO:0016491,oxidoreductase activity;GO:0030170,pyridoxal phosphate binding;GO:0055114,oxidation-reduction process;GO:0019464,glycine decarboxylation via glycine cleavage system;GO:0032440,2-alkenal reductase activity	EC:1.4.4.2	K00281	ko00260, Glycine, serine and threonine metabolism;
Glycine, serine and threonine metabolism	CUST_12973_PI428262014	6.74e-07	3.11256	up	10.7926	10.745	10.8472	9.15943	9.16453	9.14652	P	P	P	P	P	P	GGAGACAATTCGCATATCCACATATACTGAGAATGGAGGCATTTCCACAATTGGAGGTGT	ltaA	threonine aldolase	567	-	-	gnl|CDD|178323 PLN02721, PLN02721, threonine aldolase.	1e-64	tr|B7FIQ6|B7FIQ6_MEDTR Putative uncharacterized protein OS=Medicago truncatula PE=2 SV=1	6e-50	gb|ACJ84635.1| unknown [Medicago truncatula]	5e-50	lcl|B7FIQ6_MEDTR/7-166 PF01212.16;Beta_elim_lyase;	2e-46	E	GO:0003824,catalytic activity;GO:0006520,cellular amino acid metabolic process;GO:0016829,lyase activity;GO:0030170,pyridoxal phosphate binding	EC:4.1.2.5	K01620	ko00260, Glycine, serine and threonine metabolism;
Glycine, serine and threonine metabolism	CUST_3899_PI428262014	1.94e-08	6.38016	up	14.8152	14.7749	14.7872	12.1206	12.146	12.0899	P	P	P	P	P	P	TAGAACGGCACTCGATCTCATTTTTGAGGAAGGACTTGACAATGTGATTGCTAGGCATGG	AGXT	alanine-glyoxylate transaminase / serine-glyoxylate transaminase / serine-pyruvate transaminase	985	sp|Q56YA5|SGAT_ARATH Serine--glyoxylate aminotransferase OS=Arabidopsis thaliana GN=AGT1 PE=1 SV=2	2e-146	gnl|CDD|178031 PLN02409, PLN02409, serine--glyoxylate aminotransaminase.	3e-165	tr|B9SYQ5|B9SYQ5_RICCO Serine-pyruvate aminotransferase, putative OS=Ricinus communis GN=RCOM_0063050 PE=3 SV=1	1e-147	gb|AEX09293.1| alanine glyoxylate aminotransferase [Peperomia rupiseda]	5e-150	lcl|B9GIG2_POPTR/11-340 PF00266.14;Aminotran_5;	1e-148	R	GO:0003824,catalytic activity;GO:0008152,metabolic process;GO:0008483,transaminase activity;GO:0016740,transferase activity;GO:0030170,pyridoxal phosphate binding;GO:0050281,serine-glyoxylate transaminase activity	EC:2.6.1.44 2.6.1.45 2.6.1.51	K00830	ko00250, Alanine, aspartate and glutamate metabolism;ko00260, Glycine, serine and threonine metabolism;ko00680, Methane metabolism;ko04146, Peroxisome;
Glycine, serine and threonine metabolism	CUST_10855_PI428262022	0.00146292	2.18764	up	8.54373	8.97764	8.61753	7.56959	7.49589	7.6853	P	P	P	P	P	P	ACCCCTTGGACCCCATCATGGCAATGTAGGTGTATGATATAGGCAAAATAAGTGCAGAAC	GLDC, gcvP	glycine dehydrogenase	572	sp|Q94B78|GCSP2_ARATH Glycine dehydrogenase [decarboxylating] 2, mitochondrial OS=Arabidopsis thaliana GN=At4g33010 PE=1 SV=2	1e-97	gnl|CDD|178035 PLN02414, PLN02414, glycine dehydrogenase (decarboxylating).	1e-103	tr|D7M9B4|D7M9B4_ARALL Putative uncharacterized protein OS=Arabidopsis lyrata subsp. lyrata GN=ARALYDRAFT_491390 PE=3 SV=1	3e-96	ref|XP_003544533.1| PREDICTED: glycine dehydrogenase [decarboxylating], mitochondrial-like [Glycine max]	4e-97	-	-	E	GO:0003824,catalytic activity;GO:0004375,glycine dehydrogenase (decarboxylating) activity;GO:0005739,mitochondrion;GO:0006544,glycine metabolic process;GO:0016491,oxidoreductase activity;GO:0030170,pyridoxal phosphate binding;GO:0055114,oxidation-reduction process;GO:0005960,glycine cleavage complex;GO:0019464,glycine decarboxylation via glycine cleavage system	EC:1.4.4.2	K00281	ko00260, Glycine, serine and threonine metabolism;
Glycine, serine and threonine metabolism	CUST_38671_PI428262022	4.63e-07	2.05258	down	10.5002	10.5129	10.471	11.5114	11.5531	11.532	P	P	P	P	P	P	AGATTGGACAATCAATAGTCCCGTGAAGACTAATCATGAAGCACGCCTGTTTTCCTACAT	ilvA, tdcB	threonine dehydratase	404	-	-	-	-	-	-	-	-	lcl|B9SRK6_RICCO/528-617 PF00585.13;Thr_dehydrat_C;	2e-18	-	-	EC:4.3.1.19	K01754	ko00260, Glycine, serine and threonine metabolism;ko00290, Valine, leucine and isoleucine biosynthesis;
Glycine, serine and threonine metabolism	CUST_4189_PI428262014	2.05e-05	2.22174	down	11.8982	12.047	11.9472	13.0713	13.1507	13.1254	P	P	P	P	P	P	TGCCCTTGTGTTGTTTCTTGTGATTTACATCCCCAAATGGTTGCATTTGCATTTATATCA	E2.7.1.39A, thrB	homoserine kinase	961	-	-	gnl|CDD|178070 PLN02451, PLN02451, homoserine kinase.	6e-149	tr|B9RVC9|B9RVC9_RICCO Homoserine kinase, putative OS=Ricinus communis GN=RCOM_0902180 PE=3 SV=1	1e-117	ref|XP_002517698.1| homoserine kinase, putative [Ricinus communis] gb|EEF44862.1| homoserine kinase, putative [Ricinus communis]	1e-117	lcl|B9RVC9_RICCO/257-341 PF08544.8;GHMP_kinases_C;	2e-41	E	GO:0000166,nucleotide binding;GO:0004413,homoserine kinase activity;GO:0005524,ATP binding;GO:0005737,cytoplasm;GO:0006566,threonine metabolic process;GO:0009088,threonine biosynthetic process;GO:0016301,kinase activity;GO:0016310,phosphorylation;GO:0016740,transferase activity	EC:2.7.1.39	K00872	ko00260, Glycine, serine and threonine metabolism;
Glycine, serine and threonine metabolism	CUST_3023_PI428262014	0.000219	2.56786	up	15.4286	15.7271	15.7191	14.2589	14.34	14.1942	P	P	P	P	P	P	CATTGACTCTCTCTCTCTCTCTGGAGTAGTATTGTGCGAGACTGATGAGAAATGTGATCT	betB, gbsA	betaine-aldehyde dehydrogenase	1089	sp|O04895|BADH_AMAHP Betaine aldehyde dehydrogenase, chloroplastic OS=Amaranthus hypochondriacus GN=BADH4 PE=3 SV=1	0	gnl|CDD|178086 PLN02467, PLN02467, betaine aldehyde dehydrogenase.	0	tr|Q6JSK3|Q6JSK3_PANGI Betaine aldehyde dehydrogenase OS=Panax ginseng GN=BADH1 PE=2 SV=1	0	gb|ADW80331.1| betaine-aldehyde dehydrogenase [Corylus heterophylla]	0	lcl|Q6JSK3_PANGI/16-485 PF00171.17;Aldedh;	0	CF	GO:0008152,metabolic process;GO:0008802,betaine-aldehyde dehydrogenase activity;GO:0009507,chloroplast;GO:0009536,plastid;GO:0016491,oxidoreductase activity;GO:0016620,oxidoreductase activity, acting on the aldehyde or oxo group of donors, NAD or NADP as acceptor;GO:0055114,oxidation-reduction process	EC:1.2.1.8	K00130	ko00260, Glycine, serine and threonine metabolism;
Glycine, serine and threonine metabolism	CUST_13726_PI428262022	5.9e-05	2.24956	down	9.96411	9.75019	9.80529	11.0161	10.981	11.0314	P	P	P	P	P	P	AGACCCGACATTTCTCCTTCTCATACACAGCTTCGTTCGGCAAAGACGACATGTAATAGA	glyA	glycine hydroxymethyltransferase	499	sp|P50433|GLYM_SOLTU Serine hydroxymethyltransferase, mitochondrial OS=Solanum tuberosum PE=2 SV=1	2e-79	gnl|CDD|178765 PLN03226, PLN03226, serine hydroxymethyltransferase; Provisional.	4e-79	tr|D7T5C3|D7T5C3_VITVI Putative uncharacterized protein OS=Vitis vinifera GN=VIT_00s0211g00160 PE=3 SV=1	7e-83	ref|XP_003635097.1| PREDICTED: serine hydroxymethyltransferase, mitochondrial-like [Vitis vinifera]	5e-83	lcl|B7FLU1_MEDTR/56-177 PF00464.14;SHMT;	8e-57	E	GO:0003824,catalytic activity;GO:0004372,glycine hydroxymethyltransferase activity;GO:0005739,mitochondrion;GO:0006544,glycine metabolic process;GO:0006563,L-serine metabolic process;GO:0006730,one-carbon metabolic process;GO:0016740,transferase activity;GO:0030170,pyridoxal phosphate binding	EC:2.1.2.1	K00600	ko00260, Glycine, serine and threonine metabolism;ko00460, Cyanoamino acid metabolism;ko00670, One carbon pool by folate;ko00680, Methane metabolism;
Glycine, serine and threonine metabolism	CUST_8310_PI428262022	0.00534698	2.00771	up	5.13539	4.79594	5.1947	4.13531	3.77058	4.20349	P	P	P	A	A	P	TTCCGAAACCCATCACAGCAAGTGTTTTGCCAACAAGGGATACTCCCACATATTTGTTCC	serA, PHGDH	D-3-phosphoglycerate dehydrogenase	648	sp|O04130|SERA_ARATH D-3-phosphoglycerate dehydrogenase, chloroplastic OS=Arabidopsis thaliana GN=At1g17745 PE=1 SV=2	9e-120	gnl|CDD|184162 PRK13581, PRK13581, D-3-phosphoglycerate dehydrogenase; Provisional.	4e-137	tr|B9HS53|B9HS53_POPTR Predicted protein (Fragment) OS=Populus trichocarpa GN=POPTRDRAFT_201872 PE=3 SV=1	2e-133	ref|XP_002313870.1| predicted protein [Populus trichocarpa] gb|EEE87825.1| predicted protein [Populus trichocarpa]	2e-133	lcl|A9PEK1_POPTR/58-367 PF00389.25;2-Hacid_dh;	8e-137	ECK	GO:0004617,phosphoglycerate dehydrogenase activity;GO:0005488,binding;GO:0006564,L-serine biosynthetic process;GO:0008152,metabolic process;GO:0008652,cellular amino acid biosynthetic process;GO:0016491,oxidoreductase activity;GO:0016597,amino acid binding;GO:0016616,oxidoreductase activity, acting on the CH-OH group of donors, NAD or NADP as acceptor;GO:0048037,cofactor binding;GO:0051287,NAD bi…	EC:1.1.1.95	K00058	ko00260, Glycine, serine and threonine metabolism;ko00680, Methane metabolism;
Glycine, serine and threonine metabolism	CUST_5070_PI428262022	1e-05	2.88027	up	10.9446	10.7895	10.7945	9.27492	9.33415	9.34091	P	P	P	P	P	P	CTATTTAAAATTTTTGCCTGTGGCAAGCCTGTGACATTTACTGCTGCGTCTCTTGCACCA	GLDC, gcvP	glycine dehydrogenase	802	sp|O49850|GCSP_FLAAN Glycine dehydrogenase [decarboxylating], mitochondrial OS=Flaveria anomala GN=GDCSP PE=3 SV=1	4e-163	gnl|CDD|178035 PLN02414, PLN02414, glycine dehydrogenase (decarboxylating).	0	tr|F6H3P2|F6H3P2_VITVI Putative uncharacterized protein OS=Vitis vinifera GN=VIT_04s0008g01300 PE=4 SV=1	2e-161	emb|CBI20667.3| unnamed protein product [Vitis vinifera]	6e-166	lcl|GCSP_PEA/534-824 PF02347.11;GDC-P;	2e-91	E	GO:0003824,catalytic activity;GO:0004375,glycine dehydrogenase (decarboxylating) activity;GO:0005739,mitochondrion;GO:0006544,glycine metabolic process;GO:0016491,oxidoreductase activity;GO:0030170,pyridoxal phosphate binding;GO:0055114,oxidation-reduction process;GO:0019464,glycine decarboxylation via glycine cleavage system	EC:1.4.4.2	K00281	ko00260, Glycine, serine and threonine metabolism;
Glycine, serine and threonine metabolism	CUST_22069_PI428262022	1.13e-06	5.58725	up	16.4547	16.3017	16.3241	13.8872	13.84	13.9069	P	P	P	P	P	P	TCTAAATGAGTTGCAATTGCTGGGGTGTCTTGCGGGAGTGGAAATGGTACTTAAGGATGT	AGXT	alanine-glyoxylate transaminase / serine-glyoxylate transaminase / serine-pyruvate transaminase	359	sp|Q56YA5|SGAT_ARATH Serine--glyoxylate aminotransferase OS=Arabidopsis thaliana GN=AGT1 PE=1 SV=2	2e-55	gnl|CDD|178031 PLN02409, PLN02409, serine--glyoxylate aminotransaminase.	6e-73	tr|B9HP22|B9HP22_POPTR Predicted protein OS=Populus trichocarpa GN=POPTRDRAFT_723016 PE=3 SV=1	1e-62	ref|XP_002313371.1| predicted protein [Populus trichocarpa] gb|EEE87326.1| predicted protein [Populus trichocarpa]	1e-62	lcl|O49124_FRIAG/11-355 PF00266.14;Aminotran_5;	4e-35	-	GO:0003824,catalytic activity;GO:0008152,metabolic process;GO:0008483,transaminase activity;GO:0016740,transferase activity;GO:0030170,pyridoxal phosphate binding;GO:0050281,serine-glyoxylate transaminase activity	EC:2.6.1.44 2.6.1.45 2.6.1.51	K00830	ko00250, Alanine, aspartate and glutamate metabolism;ko00260, Glycine, serine and threonine metabolism;ko00680, Methane metabolism;ko04146, Peroxisome;
Glycine, serine and threonine metabolism	CUST_13282_PI428262022	3.85e-06	2.68736	up	10.6492	10.5397	10.54	9.15547	9.11754	9.17728	P	P	P	P	P	P	ATTAGTTTTTGCTAGGTAACAAGGGTAGACAAGACAGCCAATGCATAGCAACTTTTCTTG	serA, PHGDH	D-3-phosphoglycerate dehydrogenase	512	sp|O04130|SERA_ARATH D-3-phosphoglycerate dehydrogenase, chloroplastic OS=Arabidopsis thaliana GN=At1g17745 PE=1 SV=2	1e-41	-	-	tr|C0L2V3|C0L2V3_ARAHY Putative phosphoglycerate dehydrogenase (Fragment) OS=Arachis hypogaea PE=4 SV=1	1e-55	gb|ACN78491.1| putative phosphoglycerate dehydrogenase [Arachis hypogaea]	1e-55	lcl|D2D316_GOSHI/529-593 PF01842.20;ACT;	5e-32	-	GO:0004617,phosphoglycerate dehydrogenase activity;GO:0006564,L-serine biosynthetic process;GO:0008152,metabolic process;GO:0016597,amino acid binding;GO:0055114,oxidation-reduction process;GO:0005488,binding;GO:0016491,oxidoreductase activity;GO:0016616,oxidoreductase activity, acting on the CH-OH group of donors, NAD or NADP as acceptor;GO:0048037,cofactor binding;GO:0051287,NAD binding	EC:1.1.1.95	K00058	ko00260, Glycine, serine and threonine metabolism;ko00680, Methane metabolism;
Glycine, serine and threonine metabolism	CUST_12774_PI428262014	2.77e-05	2.38366	up	15.6357	15.456	15.4683	14.2789	14.265	14.2566	P	P	P	P	P	P	AGGAAAAGCTGATATTAACAACAATGTCCTCAAGGGAGCTCCTCATCCACCATCACTGCT	GLDC, gcvP	glycine dehydrogenase	573	sp|Q94B78|GCSP2_ARATH Glycine dehydrogenase [decarboxylating] 2, mitochondrial OS=Arabidopsis thaliana GN=At4g33010 PE=1 SV=2	1e-119	gnl|CDD|178035 PLN02414, PLN02414, glycine dehydrogenase (decarboxylating).	1e-160	tr|G4XWZ1|G4XWZ1_CICAR Glycine decarboxylase complex subunit P (Fragment) OS=Cicer arietinum GN=gdcp PE=2 SV=1	2e-126	gb|AEP95746.1| glycine decarboxylase complex subunit P [Cicer arietinum]	2e-126	lcl|F0YH55_9STRA/597-861 PF02347.11;GDC-P;	6e-56	E	GO:0003824,catalytic activity;GO:0004375,glycine dehydrogenase (decarboxylating) activity;GO:0005739,mitochondrion;GO:0006544,glycine metabolic process;GO:0016491,oxidoreductase activity;GO:0030170,pyridoxal phosphate binding;GO:0055114,oxidation-reduction process;GO:0005960,glycine cleavage complex	EC:1.4.4.2	K00281	ko00260, Glycine, serine and threonine metabolism;
Glycine, serine and threonine metabolism	CUST_16328_PI428262014	0.000283	2.31223	up	6.45026	6.46849	6.61828	5.30729	5.15151	5.45038	P	P	P	P	P	P	TGTAATACCCATGAGTCAAATGACCACCAGAAGGCAAATCCAAGCCCATGATCCGATCAT	glyA	glycine hydroxymethyltransferase	495	sp|Q54Z26|GLYC1_DICDI Serine hydroxymethyltransferase 1 OS=Dictyostelium discoideum GN=shmt1 PE=1 SV=1	1e-69	gnl|CDD|178765 PLN03226, PLN03226, serine hydroxymethyltransferase; Provisional.	3e-116	tr|B9S9Y7|B9S9Y7_RICCO Serine hydroxymethyltransferase OS=Ricinus communis GN=RCOM_0523510 PE=3 SV=1	1e-98	ref|XP_002522806.1| serine hydroxymethyltransferase, putative [Ricinus communis] gb|EEF39657.1| serine hydroxymethyltransferase, putative [Ricinus communis]	1e-98	lcl|B7FL78_MEDTR/12-306 PF00464.14;SHMT;	3e-90	E	GO:0003824,catalytic activity;GO:0004372,glycine hydroxymethyltransferase activity;GO:0005739,mitochondrion;GO:0006544,glycine metabolic process;GO:0006563,L-serine metabolic process;GO:0006730,one-carbon metabolic process;GO:0016740,transferase activity;GO:0030170,pyridoxal phosphate binding;GO:0005737,cytoplasm;GO:0008168,methyltransferase activity;GO:0032259,methylation	EC:2.1.2.1	K00600	ko00260, Glycine, serine and threonine metabolism;ko00460, Cyanoamino acid metabolism;ko00670, One carbon pool by folate;ko00680, Methane metabolism;
Glycine, serine and threonine metabolism	CUST_16413_PI428262022	2.29e-07	6.48111	up	7.00306	6.91311	6.90738	4.24632	4.20709	4.28141	P	P	P	A	A	P	AGAATTTTCTTACAGCAGCTAAGTTGTTGGTAACTCCAGTAGCTGTCTCATTGTGCACGA	AGXT	alanine-glyoxylate transaminase / serine-glyoxylate transaminase / serine-pyruvate transaminase	445	sp|Q56YA5|SGAT_ARATH Serine--glyoxylate aminotransferase OS=Arabidopsis thaliana GN=AGT1 PE=1 SV=2	1e-73	gnl|CDD|178031 PLN02409, PLN02409, serine--glyoxylate aminotransaminase.	5e-91	tr|B9SYQ5|B9SYQ5_RICCO Serine-pyruvate aminotransferase, putative OS=Ricinus communis GN=RCOM_0063050 PE=3 SV=1	6e-76	gb|AEX09299.1| alanine glyoxylate aminotransferase [Peperomia cerrateae]	6e-76	lcl|B9SYQ5_RICCO/11-355 PF00266.14;Aminotran_5;	3e-77	R	GO:0003824,catalytic activity;GO:0008152,metabolic process;GO:0008483,transaminase activity;GO:0016740,transferase activity;GO:0030170,pyridoxal phosphate binding;GO:0050281,serine-glyoxylate transaminase activity;GO:0005737,cytoplasm;GO:0016491,oxidoreductase activity;GO:0055114,oxidation-reduction process	EC:2.6.1.44 2.6.1.45 2.6.1.51	K00830	ko00250, Alanine, aspartate and glutamate metabolism;ko00260, Glycine, serine and threonine metabolism;ko00680, Methane metabolism;ko04146, Peroxisome;
Glycine, serine and threonine metabolism	CUST_48426_PI428262014	6.12e-06	4.24455	up	10.2944	10.0878	10.1428	8.12413	8.10148	8.04253	P	P	P	P	P	P	ATAGCAGCATTAGAAAGGCTGGAGGACTTTGTATTGCTGATGAGGTCCAGTCAGGTTTTG	AGXT2	alanine-glyoxylate transaminase / (R)-3-amino-2-methylpropionate-pyruvate transaminase	155	sp|Q9SR86|AGT23_ARATH Alanine--glyoxylate aminotransferase 2 homolog 3, mitochondrial OS=Arabidopsis thaliana GN=At3g08860 PE=2 SV=1	1e-23	gnl|CDD|180426 PRK06148, PRK06148, hypothetical protein; Provisional.	3e-31	tr|B9IGP2|B9IGP2_POPTR Predicted protein OS=Populus trichocarpa GN=POPTRDRAFT_835604 PE=3 SV=1	8e-24	emb|CBI15855.3| unnamed protein product [Vitis vinifera]	7e-24	lcl|D7SJM9_VITVI/40-373 PF00202.16;Aminotran_3;	9e-25	ER	GO:0003824,catalytic activity;GO:0008152,metabolic process;GO:0008483,transaminase activity;GO:0030170,pyridoxal phosphate binding	EC:2.6.1.44 2.6.1.40	K00827	ko00250, Alanine, aspartate and glutamate metabolism;ko00260, Glycine, serine and threonine metabolism;
Glycine, serine and threonine metabolism	CUST_7748_PI428262022	6.33e-09	16.8475	down	6.46362	6.53183	6.52996	10.5843	10.5719	10.5926	P	P	P	P	P	P	CAGCAAAGGTGTGAATGCTCTAGTCATGTACACATTGTATGCTTTGTTTTGAAGGTTTTG	glyA	glycine hydroxymethyltransferase	669	sp|Q54EW1|GLYC2_DICDI Serine hydroxymethyltransferase 2 OS=Dictyostelium discoideum GN=shmt2 PE=3 SV=1	2e-58	gnl|CDD|177911 PLN02271, PLN02271, serine hydroxymethyltransferase.	1e-108	tr|F6H0N8|F6H0N8_VITVI Putative uncharacterized protein OS=Vitis vinifera GN=VIT_18s0001g04340 PE=3 SV=1	3e-80	emb|CBI19093.3| unnamed protein product [Vitis vinifera]	1e-80	lcl|E0CRD9_VITVI/95-500 PF00464.14;SHMT;	7e-83	E	GO:0003824,catalytic activity;GO:0004372,glycine hydroxymethyltransferase activity;GO:0005737,cytoplasm;GO:0006544,glycine metabolic process;GO:0006563,L-serine metabolic process;GO:0006730,one-carbon metabolic process;GO:0016740,transferase activity;GO:0030170,pyridoxal phosphate binding;GO:0005634,nucleus;GO:0005739,mitochondrion;GO:0005829,cytosol;GO:0006565,L-serine catabolic process;GO:00091…	EC:2.1.2.1	K00600	ko00260, Glycine, serine and threonine metabolism;ko00460, Cyanoamino acid metabolism;ko00670, One carbon pool by folate;ko00680, Methane metabolism;
Glycine, serine and threonine metabolism	CUST_18904_PI428262022	6.93e-06	2.22073	up	10.604	10.484	10.5057	9.38582	9.39048	9.3642	P	P	P	P	P	P	ATCGATGGTGCCCGTATATTTAATGCATCAGTTGCACTTGGCATTCCCGTTCATAGGCTT	ltaA	threonine aldolase	410	sp|Q21890|YF64_CAEEL Uncharacterized protein R102.4 OS=Caenorhabditis elegans GN=R102.4 PE=2 SV=3	1e-30	gnl|CDD|178323 PLN02721, PLN02721, threonine aldolase.	3e-98	tr|F6H619|F6H619_VITVI Putative uncharacterized protein OS=Vitis vinifera GN=VIT_14s0036g00520 PE=4 SV=1	1e-82	emb|CBI22386.3| unnamed protein product [Vitis vinifera]	5e-83	lcl|E0CUC8_VITVI/1-277 PF01212.16;Beta_elim_lyase;	2e-84	E	GO:0003824,catalytic activity;GO:0004793,threonine aldolase activity;GO:0006520,cellular amino acid metabolic process;GO:0016829,lyase activity;GO:0030170,pyridoxal phosphate binding	EC:4.1.2.5	K01620	ko00260, Glycine, serine and threonine metabolism;
Glycine, serine and threonine metabolism	CUST_3930_PI428262022	5.59e-05	2.10185	up	8.00179	7.80766	7.86267	6.84767	6.80626	6.80322	P	P	P	P	P	P	ATGAATATGCCAAGAGACATCTCCACCTTTGGCCTTGAATGCCTTCATATGTTCCTCAAT	gcvT	aminomethyltransferase	897	sp|P54260|GCST_SOLTU Aminomethyltransferase, mitochondrial OS=Solanum tuberosum GN=GDCST PE=2 SV=1	3e-149	gnl|CDD|177953 PLN02319, PLN02319, aminomethyltransferase.	7e-179	tr|F6H7I9|F6H7I9_VITVI Aminomethyltransferase OS=Vitis vinifera GN=VIT_10s0116g01540 PE=3 SV=1	7e-151	emb|CBI23225.3| unnamed protein product [Vitis vinifera]	1e-151	lcl|C6TNC4_SOYBN/80-295 PF01571.16;GCV_T;	4e-74	E	GO:0004047,aminomethyltransferase activity;GO:0005737,cytoplasm;GO:0005739,mitochondrion;GO:0006546,glycine catabolic process;GO:0008483,transaminase activity;GO:0016740,transferase activity;GO:0005960,glycine cleavage complex;GO:0008168,methyltransferase activity;GO:0032259,methylation	EC:2.1.2.10	K00605	ko00260, Glycine, serine and threonine metabolism;ko00670, One carbon pool by folate;ko00910, Nitrogen metabolism;
Glycine, serine and threonine metabolism	CUST_7792_PI428262014	0.00157504	3.75055	down	3.68806	3.6182	4.36288	5.89436	5.85079	5.64529	A	A	P	P	P	P	GAGGAGTCATCTTTTATAGGAAAGGCCTAAAATTAGAAGCAAATCATGCTTCCTGGTCAA	glyA	glycine hydroxymethyltransferase	721	sp|Q54Z26|GLYC1_DICDI Serine hydroxymethyltransferase 1 OS=Dictyostelium discoideum GN=shmt1 PE=1 SV=1	3e-108	gnl|CDD|177911 PLN02271, PLN02271, serine hydroxymethyltransferase.	0	tr|F6H0N8|F6H0N8_VITVI Putative uncharacterized protein OS=Vitis vinifera GN=VIT_18s0001g04340 PE=3 SV=1	5e-144	emb|CBI19093.3| unnamed protein product [Vitis vinifera]	2e-144	lcl|E0CRD9_VITVI/95-500 PF00464.14;SHMT;	4e-147	E	GO:0003824,catalytic activity;GO:0004372,glycine hydroxymethyltransferase activity;GO:0005634,nucleus;GO:0005737,cytoplasm;GO:0005739,mitochondrion;GO:0005829,cytosol;GO:0006544,glycine metabolic process;GO:0006563,L-serine metabolic process;GO:0006565,L-serine catabolic process;GO:0006730,one-carbon metabolic process;GO:0009113,purine base biosynthetic process;GO:0016740,transferase activity;GO:…	EC:2.1.2.1	K00600	ko00260, Glycine, serine and threonine metabolism;ko00460, Cyanoamino acid metabolism;ko00670, One carbon pool by folate;ko00680, Methane metabolism;
Tyrosine metabolism	CUST_4155_PI428262022	0.000175	2.18413	down	8.91726	9.18523	9.11234	10.2449	10.1639	10.1872	P	P	P	P	P	P	TTTGAATTCTAACAGATCTGAACAAGCAAAGAAGTTTGGTGTGACAGAATTTGTAAACCC	adh	alcohol dehydrogenase	875	sp|P14675|ADH3_SOLTU Alcohol dehydrogenase 3 OS=Solanum tuberosum GN=ADH3 PE=2 SV=1	2e-141	gnl|CDD|176261 cd08301, alcohol_DH_plants, Plant alcohol dehydrogenase. NAD(P)(H)-dependent oxidoreductases are the major enzymes in the interconversion of alcohols and aldehydes or ketones. Alcohol dehydrogenase in the liver converts ethanol and NAD+ to acetaldehyde and NADH, while in yeast and some other microorganisms ADH catalyzes the conversion acetaldehyde to ethanol in alcoholic fermentati…	5e-171	tr|Q40249|Q40249_LACSA Alcohol dehydrogenases homologous OS=Lactuca sativa PE=2 SV=1	2e-145	dbj|BAA07911.1| alcohol dehydrogenases homologous [Lactuca sativa]	2e-145	lcl|Q40249_LACSA/35-164 PF08240.7;ADH_N;	2e-86	Q	GO:0004022,alcohol dehydrogenase (NAD) activity;GO:0005488,binding;GO:0005737,cytoplasm;GO:0008270,zinc ion binding;GO:0016491,oxidoreductase activity;GO:0046872,metal ion binding;GO:0055114,oxidation-reduction process;GO:0003979,UDP-glucose 6-dehydrogenase activity	EC:1.1.1.1	K00001	ko00010, Glycolysis / Gluconeogenesis;ko00071, Fatty acid metabolism;ko00350, Tyrosine metabolism;ko00625, Chloroalkane and chloroalkene degradation;ko00626, Naphthalene degradation;ko00830, Retinol metabolism;ko00980, Metabolism of xenobiotics by cytochrome P450;ko00982, Drug metabolism - cytochrome P450;
Tyrosine metabolism	CUST_35375_PI428262022	2.27e-07	3.44552	up	8.82811	8.83251	8.81906	7.08113	7.04779	6.9966	P	P	P	P	P	P	TCGAGTACCAAGTCATGAGAAGCTTGTCAGTGAATTTAACCAGTCCAACAGCTCTGCCAA	hmgA	homogentisate 1,2-dioxygenase	402	sp|Q9ZRA2|HGD_ARATH Homogentisate 1,2-dioxygenase OS=Arabidopsis thaliana GN=HGO PE=2 SV=2	7e-47	gnl|CDD|178264 PLN02658, PLN02658, homogentisate 1,2-dioxygenase.	5e-58	tr|Q9M6U1|Q9M6U1_SOLLC Homogentisate 1,2-dioxygenase (Fragment) OS=Solanum lycopersicum GN=HGO PE=2 SV=1	1e-48	gb|AAF73132.1|AF149017_1 homogentisate 1,2-dioxygenase [Solanum lycopersicum]	1e-48	lcl|Q9M6U1_SOLLC/12-440 PF04209.8;HgmA;	3e-48	E	GO:0004411,homogentisate 1,2-dioxygenase activity;GO:0006559,L-phenylalanine catabolic process;GO:0006570,tyrosine metabolic process;GO:0006572,tyrosine catabolic process;GO:0016491,oxidoreductase activity;GO:0016702,oxidoreductase activity, acting on single donors with incorporation of molecular oxygen, incorporation of two atoms of oxygen;GO:0046872,metal ion binding;GO:0055114,oxidation-reduct…	EC:1.13.11.5	K00451	ko00350, Tyrosine metabolism;ko00643, Styrene degradation;
Tyrosine metabolism	CUST_6667_PI428262014	1.92e-07	5.34998	up	11.3329	11.3719	11.3383	8.94953	8.86896	8.96597	P	P	P	P	P	P	CTTCTTGTCCTGTGGCTATTCTACTGGTTTTGGGGCTACCTTTAAGCAAGTCGTCATTTG	frmA, ADH5, adhC	S-(hydroxymethyl)glutathione dehydrogenase / alcohol dehydrogenase	775	sp|P93243|AHNL_LINUS Aliphatic (R)-hydroxynitrile lyase OS=Linum usitatissimum PE=1 SV=1	2e-29	gnl|CDD|176238 cd08277, liver_alcohol_DH_like, Liver alcohol dehydrogenase. NAD(P)(H)-dependent oxidoreductases are the major enzymes in the interconversion of alcohols and aldehydes, or ketones. Alcohol dehydrogenase in the liver converts ethanol and NAD+ to acetaldehyde and NADH, while in yeast and some other microorganisms ADH catalyzes the conversion acetaldehyde to ethanol in alcoholic ferme…	4e-65	tr|F6GV34|F6GV34_VITVI Putative uncharacterized protein OS=Vitis vinifera GN=VIT_06s0004g04310 PE=3 SV=1	6e-59	emb|CBI16175.3| unnamed protein product [Vitis vinifera]	1e-58	lcl|D7SKJ8_VITVI/70-196 PF08240.7;ADH_N;	8e-42	Q	GO:0005488,binding;GO:0008270,zinc ion binding;GO:0016491,oxidoreductase activity;GO:0016829,lyase activity;GO:0046593,mandelonitrile lyase activity;GO:0055114,oxidation-reduction process;GO:0004022,alcohol dehydrogenase (NAD) activity;GO:0005737,cytoplasm;GO:0046872,metal ion binding;GO:0051903,S-(hydroxymethyl)glutathione dehydrogenase activity	EC:1.1.1.284 1.1.1.1	K00121	ko00010, Glycolysis / Gluconeogenesis;ko00071, Fatty acid metabolism;ko00350, Tyrosine metabolism;ko00625, Chloroalkane and chloroalkene degradation;ko00626, Naphthalene degradation;ko00680, Methane metabolism;ko00830, Retinol metabolism;ko00980, Metabolism of xenobiotics by cytochrome P450;ko00982, Drug metabolism - cytochrome P450;
Tyrosine metabolism	CUST_33985_PI428262014	1.08e-06	7.08187	down	6.15306	6.16509	5.98952	8.92351	8.9513	8.90525	P	P	P	P	P	P	TATCTCAAGGCCCCGGTCTTTGAGTCTGTCATCAAGATGATTAGAATTCAAGGCTCCTAC	adhP	alcohol dehydrogenase, propanol-preferring	476	sp|Q9P6C8|ADH1_NEUCR Alcohol dehydrogenase 1 OS=Neurospora crassa (strain ATCC 24698 / 74-OR23-1A / CBS 708.71 / DSM 1257 / FGSC 987) GN=adh-1 PE=3 SV=1	5e-69	gnl|CDD|176257 cd08297, CAD3, Cinnamyl alcohol dehydrogenases (CAD). These alcohol dehydrogenases are related to the cinnamyl alcohol dehydrogenases (CAD), members of the medium chain dehydrogenase/reductase family. NAD(P)(H)-dependent oxidoreductases are the major enzymes in the interconversion of alcohols and aldehydes, or ketones. Cinnamyl alcohol dehydrogenases (CAD) reduce cinnamaldehydes to…	5e-68	tr|Q0UHT9|Q0UHT9_PHANO Putative uncharacterized protein OS=Phaeosphaeria nodorum (strain SN15 / ATCC MYA-4574 / FGSC 10173) GN=SNOG_08675 PE=3 SV=1	1e-94	ref|XP_001798984.1| hypothetical protein SNOG_08675 [Phaeosphaeria nodorum SN15] gb|EAT83843.1| hypothetical protein SNOG_08675 [Phaeosphaeria nodorum SN15]	1e-94	lcl|Q0UHT9_PHANO/183-315 PF00107.21;ADH_zinc_N;	6e-75	Q	GO:0004022,alcohol dehydrogenase (NAD) activity;GO:0005488,binding;GO:0005737,cytoplasm;GO:0008270,zinc ion binding;GO:0016491,oxidoreductase activity;GO:0046872,metal ion binding;GO:0055114,oxidation-reduction process	EC:1.1.1.1	K13953	ko00010, Glycolysis / Gluconeogenesis;ko00071, Fatty acid metabolism;ko00350, Tyrosine metabolism;ko00625, Chloroalkane and chloroalkene degradation;ko00626, Naphthalene degradation;ko00830, Retinol metabolism;ko00980, Metabolism of xenobiotics by cytochrome P450;ko00982, Drug metabolism - cytochrome P450;
Tyrosine metabolism	CUST_11634_PI428262014	1.43e-07	3.12419	up	8.90299	8.94218	8.94123	7.26843	7.2706	7.31692	P	P	P	P	P	P	AATTCCTGATACACCAACTGATTTTATTGATGGTTTTATATACAGTGTGTGGGGCTGGCA	hmgA	homogentisate 1,2-dioxygenase	600	sp|Q9ZRA2|HGD_ARATH Homogentisate 1,2-dioxygenase OS=Arabidopsis thaliana GN=HGO PE=2 SV=2	3e-60	gnl|CDD|178264 PLN02658, PLN02658, homogentisate 1,2-dioxygenase.	4e-73	tr|Q9M6U1|Q9M6U1_SOLLC Homogentisate 1,2-dioxygenase (Fragment) OS=Solanum lycopersicum GN=HGO PE=2 SV=1	8e-67	gb|AAF73132.1|AF149017_1 homogentisate 1,2-dioxygenase [Solanum lycopersicum]	7e-67	lcl|Q9M6U1_SOLLC/12-440 PF04209.8;HgmA;	6e-65	E	GO:0004411,homogentisate 1,2-dioxygenase activity;GO:0006559,L-phenylalanine catabolic process;GO:0006570,tyrosine metabolic process;GO:0006572,tyrosine catabolic process;GO:0016491,oxidoreductase activity;GO:0016702,oxidoreductase activity, acting on single donors with incorporation of molecular oxygen, incorporation of two atoms of oxygen;GO:0046872,metal ion binding;GO:0055114,oxidation-reduct…	EC:1.13.11.5	K00451	ko00350, Tyrosine metabolism;ko00643, Styrene degradation;
Tyrosine metabolism	CUST_52106_PI428262014	0.00259912	7.11403	up	4.69478	5.09558	4.99914	1.67148	1.71599	2.91003	P	P	P	A	A	A	CTTGTAAGGGAGATCACGTGACAAATATTCGGTAATTGCCGTTCTGGTTTGAGGAAGACC	TAT	tyrosine aminotransferase	406	sp|Q9FN30|TAT2_ARATH Probable aminotransferase TAT2 OS=Arabidopsis thaliana GN=At5g53970 PE=2 SV=1	2e-53	gnl|CDD|178262 PLN02656, PLN02656, tyrosine transaminase.	2e-72	tr|B9HZQ9|B9HZQ9_POPTR Aminotransferase family protein OS=Populus trichocarpa GN=AMT7 PE=4 SV=1	1e-57	ref|XP_002317481.1| aminotransferase family protein [Populus trichocarpa] gb|EEE98093.1| aminotransferase family protein [Populus trichocarpa]	1e-57	lcl|B9HZQ9_POPTR/37-403 PF00155.16;Aminotran_1_2;	8e-59	E	GO:0003824,catalytic activity;GO:0006520,cellular amino acid metabolic process;GO:0008483,transaminase activity;GO:0009058,biosynthetic process;GO:0016740,transferase activity;GO:0016769,transferase activity, transferring nitrogenous groups;GO:0016847,1-aminocyclopropane-1-carboxylate synthase activity;GO:0030170,pyridoxal phosphate binding;GO:0033855,nicotianamine aminotransferase activity;GO:00…	EC:2.6.1.5	K00815	ko00130, Ubiquinone and other terpenoid-quinone biosynthesis;ko00270, Cysteine and methionine metabolism;ko00350, Tyrosine metabolism;ko00360, Phenylalanine metabolism;ko00400, Phenylalanine, tyrosine and tryptophan biosynthesis;ko00401, Novobiocin biosynthesis;ko00950, Isoquinoline alkaloid biosynthesis;ko00960, Tropane, piperidine and pyridine alkaloid biosynthesis;
Tyrosine metabolism	CUST_5602_PI428262014	0.000251	2.06738	down	5.31972	5.13842	5.29222	6.33682	6.17315	6.38379	P	P	P	P	P	P	TCACAAGCTACGATCTTCGTTGTTCGTACTTGTACTCTCAGCAGTGACGGACTTGTACAT	E3.7.1.5	acylpyruvate hydrolase	833	sp|Q86I22|FAHD1_DICDI Acylpyruvase FAHD1, mitochondrial OS=Dictyostelium discoideum GN=fahd1 PE=3 SV=1	5e-81	gnl|CDD|30528 COG0179, MhpD, 2-keto-4-pentenoate hydratase/2-oxohepta-3-ene-1,7-dioic acid hydratase (catechol pathway) [Secondary metabolites biosynthesis, transport, and catabolism].	2e-81	tr|B9RT83|B9RT83_RICCO Fumarylacetoacetate hydrolase, putative OS=Ricinus communis GN=RCOM_0681980 PE=4 SV=1	2e-136	ref|XP_002516952.1| fumarylacetoacetate hydrolase, putative [Ricinus communis] gb|EEF45566.1| fumarylacetoacetate hydrolase, putative [Ricinus communis]	2e-136	lcl|B9RT83_RICCO/17-218 PF01557.13;FAA_hydrolase;	4e-127	R	GO:0003824,catalytic activity;GO:0005739,mitochondrion;GO:0005743,mitochondrial inner membrane;GO:0008152,metabolic process;GO:0016787,hydrolase activity;GO:0046872,metal ion binding;GO:0016829,lyase activity;GO:0018800,5-oxopent-3-ene-1,2,5-tricarboxylate decarboxylase activity	EC:3.7.1.5	K01557	ko00350, Tyrosine metabolism;
Tyrosine metabolism	CUST_1073_PI428262014	9.77e-06	2.27664	up	15.7163	15.5752	15.6294	14.4442	14.441	14.4749	P	P	P	P	P	P	AACGAAGGGGTCATGTTTCCTCTCTAGTAACTTGGTTGTTGTGCAGAATTTGAATTTGAA	TAT	tyrosine aminotransferase	1468	sp|Q9FN30|TAT2_ARATH Probable aminotransferase TAT2 OS=Arabidopsis thaliana GN=At5g53970 PE=2 SV=1	0	gnl|CDD|177749 PLN00145, PLN00145, tyrosine/nicotianamine aminotransferase; Provisional.	0	tr|E0CTH7|E0CTH7_VITVI Putative uncharacterized protein OS=Vitis vinifera GN=VIT_12s0028g03200 PE=3 SV=1	0	ref|XP_002276551.1| PREDICTED: tyrosine aminotransferase [Vitis vinifera] emb|CBI21892.3| unnamed protein product [Vitis vinifera]	0	lcl|E0CTH7_VITVI/42-408 PF00155.16;Aminotran_1_2;	0	E	GO:0003824,catalytic activity;GO:0006520,cellular amino acid metabolic process;GO:0008483,transaminase activity;GO:0009058,biosynthetic process;GO:0016740,transferase activity;GO:0016769,transferase activity, transferring nitrogenous groups;GO:0016847,1-aminocyclopropane-1-carboxylate synthase activity;GO:0030170,pyridoxal phosphate binding;GO:0033855,nicotianamine aminotransferase activity;GO:00…	EC:2.6.1.5	K00815	ko00130, Ubiquinone and other terpenoid-quinone biosynthesis;ko00270, Cysteine and methionine metabolism;ko00350, Tyrosine metabolism;ko00360, Phenylalanine metabolism;ko00400, Phenylalanine, tyrosine and tryptophan biosynthesis;ko00401, Novobiocin biosynthesis;ko00950, Isoquinoline alkaloid biosynthesis;ko00960, Tropane, piperidine and pyridine alkaloid biosynthesis;
Tyrosine metabolism	CUST_39260_PI428262022	3.97e-06	3.52799	up	10.7083	10.5521	10.573	8.79171	8.7626	8.82254	P	P	P	P	P	P	ATTTTCGGTACCCATTTTCAACTTCCTGATCTTGGGCCAATAGGTGCTAATGGTCTCGCT	hmgA	homogentisate 1,2-dioxygenase	196	sp|Q5VRH4|HGD_ORYSJ Homogentisate 1,2-dioxygenase OS=Oryza sativa subsp. japonica GN=HGO PE=2 SV=1	1e-33	gnl|CDD|178264 PLN02658, PLN02658, homogentisate 1,2-dioxygenase.	8e-48	tr|C6T254|C6T254_SOYBN Putative uncharacterized protein OS=Glycine max PE=2 SV=1	1e-34	ref|NP_001236278.1| uncharacterized protein LOC100500573 [Glycine max] gb|ACU15687.1| unknown [Glycine max]	1e-34	lcl|C6T254_SOYBN/1-133 PF04209.8;HgmA;	3e-35	E	GO:0004411,homogentisate 1,2-dioxygenase activity;GO:0006559,L-phenylalanine catabolic process;GO:0006570,tyrosine metabolic process;GO:0006572,tyrosine catabolic process;GO:0016491,oxidoreductase activity;GO:0016702,oxidoreductase activity, acting on single donors with incorporation of molecular oxygen, incorporation of two atoms of oxygen;GO:0046872,metal ion binding;GO:0055114,oxidation-reduct…	EC:1.13.11.5	K00451	ko00350, Tyrosine metabolism;ko00643, Styrene degradation;
Tyrosine metabolism	CUST_6945_PI428262022	0.00102825	2.3033	up	5.94018	6.26228	6.29823	4.81205	5.09777	4.97978	P	P	P	P	P	P	TTTTTCATTTCCTGAACCAATGGCTACTGCTGTCCCTATTCCCAGTTTAGTGGATAGAAG	frmA, ADH5, adhC	S-(hydroxymethyl)glutathione dehydrogenase / alcohol dehydrogenase	699	-	-	-	-	tr|Q43169|Q43169_SOLTU Alcohol dehydrogenase OS=Solanum tuberosum PE=2 SV=1	2e-50	emb|CAA63093.1| alcohol dehydrogenase [Solanum tuberosum]	2e-50	lcl|Q43169_SOLTU/205-340 PF00107.21;ADH_zinc_N;	1e-33	-	GO:0004022,alcohol dehydrogenase (NAD) activity;GO:0005488,binding;GO:0008270,zinc ion binding;GO:0016491,oxidoreductase activity;GO:0046872,metal ion binding;GO:0055114,oxidation-reduction process	EC:1.1.1.284 1.1.1.1	K00121	ko00010, Glycolysis / Gluconeogenesis;ko00071, Fatty acid metabolism;ko00350, Tyrosine metabolism;ko00625, Chloroalkane and chloroalkene degradation;ko00626, Naphthalene degradation;ko00680, Methane metabolism;ko00830, Retinol metabolism;ko00980, Metabolism of xenobiotics by cytochrome P450;ko00982, Drug metabolism - cytochrome P450;
Tyrosine metabolism	CUST_6944_PI428262022	0.000131	4.07602	up	5.09589	4.87535	4.82635	2.75267	2.83885	3.12458	P	P	P	A	A	A	CTATAAATATGGTTGGCCTATCTCCGACAGGCTTGGTGAATATCTGCAGTAAAGTCCCCT	HPD, hppD	4-hydroxyphenylpyruvate dioxygenase	700	sp|O23920|HPPD_DAUCA 4-hydroxyphenylpyruvate dioxygenase OS=Daucus carota PE=2 SV=1	3e-62	gnl|CDD|178463 PLN02875, PLN02875, 4-hydroxyphenylpyruvate dioxygenase.	3e-79	tr|D7KG48|D7KG48_ARALL 4-hydroxyphenylpyruvate dioxygenase OS=Arabidopsis lyrata subsp. lyrata GN=ARALYDRAFT_887861 PE=3 SV=1	5e-61	ref|XP_002892349.1| 4-hydroxyphenylpyruvate dioxygenase [Arabidopsis lyrata subsp. lyrata] gb|EFH68608.1| 4-hydroxyphenylpyruvate dioxygenase [Arabidopsis lyrata subsp. lyrata]	5e-61	lcl|Q56H33_MEDTR/216-373 PF00903.20;Glyoxalase;	3e-32	-	GO:0003868,4-hydroxyphenylpyruvate dioxygenase activity;GO:0005737,cytoplasm;GO:0006559,L-phenylalanine catabolic process;GO:0006572,tyrosine catabolic process;GO:0009072,aromatic amino acid family metabolic process;GO:0016491,oxidoreductase activity;GO:0016701,oxidoreductase activity, acting on single donors with incorporation of molecular oxygen;GO:0016702,oxidoreductase activity, acting on sin…	EC:1.13.11.27	K00457	ko00130, Ubiquinone and other terpenoid-quinone biosynthesis;ko00350, Tyrosine metabolism;ko00360, Phenylalanine metabolism;
Tyrosine metabolism	CUST_23661_PI428262022	5.99e-07	4.49084	up	12.7231	12.6324	12.6588	10.5225	10.4503	10.5405	P	P	P	P	P	P	ATAGCTGATACCATGGCTTTCATGTTTGAGTCTTGTCTAATACCCCGAATCTGCCCATGG	hmgA	homogentisate 1,2-dioxygenase	330	sp|Q9ZRA2|HGD_ARATH Homogentisate 1,2-dioxygenase OS=Arabidopsis thaliana GN=HGO PE=2 SV=2	2e-61	gnl|CDD|178264 PLN02658, PLN02658, homogentisate 1,2-dioxygenase.	6e-80	tr|Q9M6U1|Q9M6U1_SOLLC Homogentisate 1,2-dioxygenase (Fragment) OS=Solanum lycopersicum GN=HGO PE=2 SV=1	2e-69	gb|AAF73132.1|AF149017_1 homogentisate 1,2-dioxygenase [Solanum lycopersicum]	2e-69	lcl|Q9M6U1_SOLLC/12-440 PF04209.8;HgmA;	2e-70	E	GO:0004411,homogentisate 1,2-dioxygenase activity;GO:0006559,L-phenylalanine catabolic process;GO:0006570,tyrosine metabolic process;GO:0006572,tyrosine catabolic process;GO:0016491,oxidoreductase activity;GO:0016702,oxidoreductase activity, acting on single donors with incorporation of molecular oxygen, incorporation of two atoms of oxygen;GO:0046872,metal ion binding;GO:0055114,oxidation-reduct…	EC:1.13.11.5	K00451	ko00350, Tyrosine metabolism;ko00643, Styrene degradation;
beta-Alanine metabolism	CUST_7061_PI428262022	6.34e-05	10.664	down	4.74423	5.41793	5.14736	8.51622	8.52539	8.51196	P	P	P	P	P	P	GTTGTTTATGGTTGTGTGATCCACCATTTGTGATTATTTTTATTTGGTTGTGTCGACTGT	E3.5.1.6	beta-ureidopropionase	694	-	-	gnl|CDD|177792 PLN00202, PLN00202, beta-ureidopropionase.	5e-77	tr|A5B793|A5B793_VITVI Putative uncharacterized protein OS=Vitis vinifera GN=VITISV_009630 PE=4 SV=1	2e-63	emb|CAN82926.1| hypothetical protein VITISV_009630 [Vitis vinifera]	2e-63	-	-	E	GO:0006807,nitrogen compound metabolic process;GO:0016810,hydrolase activity, acting on carbon-nitrogen (but not peptide) bonds;GO:0003837,beta-ureidopropionase activity;GO:0016787,hydrolase activity	EC:3.5.1.6	K01431	ko00240, Pyrimidine metabolism;ko00410, beta-Alanine metabolism;ko00770, Pantothenate and CoA biosynthesis;ko00983, Drug metabolism - other enzymes;
beta-Alanine metabolism	CUST_8183_PI428262022	0.00144003	2.10671	down	4.96349	5.40222	5.06923	6.15037	6.23105	6.27848	P	P	P	P	P	P	GCCAAGCTAGAATTTCTTCCTGTAGAGAGAAAGAAACCAGCAGAAAGGGCAGAAAGAGAG	E1.2.1.3	aldehyde dehydrogenase (NAD+)	651	sp|Q8S528|AL2B7_ARATH Aldehyde dehydrogenase family 2 member B7, mitochondrial OS=Arabidopsis thaliana GN=ALDH2B7 PE=2 SV=2	1e-82	gnl|CDD|178085 PLN02466, PLN02466, aldehyde dehydrogenase family 2 member.	2e-122	tr|B9RB49|B9RB49_RICCO Aldehyde dehydrogenase, putative OS=Ricinus communis GN=RCOM_1511330 PE=3 SV=1	2e-90	ref|XP_002511424.1| aldehyde dehydrogenase, putative [Ricinus communis] gb|EEF52026.1| aldehyde dehydrogenase, putative [Ricinus communis]	2e-90	lcl|C6TAF2_SOYBN/68-198 PF00171.17;Aldedh;	3e-78	C	GO:0004029,aldehyde dehydrogenase (NAD) activity;GO:0005739,mitochondrion;GO:0005759,mitochondrial matrix;GO:0008152,metabolic process;GO:0016491,oxidoreductase activity;GO:0016620,oxidoreductase activity, acting on the aldehyde or oxo group of donors, NAD or NADP as acceptor;GO:0055114,oxidation-reduction process;GO:0001758,retinal dehydrogenase activity	EC:1.2.1.3	K00128	ko00010, Glycolysis / Gluconeogenesis;ko00040, Pentose and glucuronate interconversions;ko00053, Ascorbate and aldarate metabolism;ko00071, Fatty acid metabolism;ko00280, Valine, leucine and isoleucine degradation;ko00310, Lysine degradation;ko00330, Arginine and proline metabolism;ko00340, Histidine metabolism;ko00380, Tryptophan metabolism;ko00410, beta-Alanine metabolism;ko00561, Glycerolipid …
beta-Alanine metabolism	CUST_1099_PI428262014	0.00129036	5.84863	down	1.71371	2.78347	2.34311	4.81882	4.72736	4.93839	A	A	A	P	P	P	CTTGGACCAATTTCACAATTCAGCTAACTTAACAAACAAACCATTCTCGAATTCGAAGTT	SRM, speE	spermidine synthase	1458	sp|Q9S7X6|ACL5_ARATH Thermospermine synthase ACAULIS5 OS=Arabidopsis thaliana GN=ACL5 PE=1 SV=1	1e-108	gnl|CDD|178418 PLN02823, PLN02823, spermine synthase.	2e-166	tr|B9HJW9|B9HJW9_POPTR Predicted protein OS=Populus trichocarpa GN=POPTRDRAFT_1085365 PE=3 SV=1	7e-144	ref|XP_002312526.1| predicted protein [Populus trichocarpa] gb|EEE89893.1| predicted protein [Populus trichocarpa]	7e-144	lcl|A9PCB6_POPTR/31-276 PF01564.12;Spermine_synth;	3e-114	-	GO:0003824,catalytic activity;GO:0004766,spermidine synthase activity;GO:0006596,polyamine biosynthetic process;GO:0008295,spermidine biosynthetic process;GO:0016740,transferase activity	EC:2.5.1.16	K00797	ko00270, Cysteine and methionine metabolism;ko00330, Arginine and proline metabolism;ko00410, beta-Alanine metabolism;ko00480, Glutathione metabolism;
beta-Alanine metabolism	CUST_50704_PI428262022	1.68e-05	2.02817	down	8.03019	7.88665	7.96434	8.96978	8.98427	8.98767	P	P	P	P	P	P	TCTGTCTTCAAAAATAGTGCCAAGAGGGAAGAGAATGGGAAGAATGGGACTGTGGTGAAG	gadB	glutamate decarboxylase	356	sp|Q42472|DCE2_ARATH Glutamate decarboxylase 2 OS=Arabidopsis thaliana GN=GAD2 PE=1 SV=1	4e-44	gnl|CDD|130848 TIGR01788, Glu-decarb-GAD, glutamate decarboxylase. This model represents the pyridoxal phosphate-dependent glutamate (alpha) decarboxylase found in bacteria (low and hi-GC gram positive, proteobacteria and cyanobacteria), plants, fungi and at least one archaon (Methanosarcina). The product of the enzyme is gamma-aminobutyrate (GABA).	3e-30	tr|B9S7C3|B9S7C3_RICCO Glutamate decarboxylase, putative OS=Ricinus communis GN=RCOM_0776380 PE=4 SV=1	4e-46	ref|XP_002521892.1| glutamate decarboxylase, putative [Ricinus communis] gb|EEF40528.1| glutamate decarboxylase, putative [Ricinus communis]	4e-46	-	-	E	GO:0003824,catalytic activity;GO:0004351,glutamate decarboxylase activity;GO:0005516,calmodulin binding;GO:0006536,glutamate metabolic process;GO:0016829,lyase activity;GO:0016831,carboxy-lyase activity;GO:0019752,carboxylic acid metabolic process;GO:0030170,pyridoxal phosphate binding	EC:4.1.1.15	K01580	ko00250, Alanine, aspartate and glutamate metabolism;ko00410, beta-Alanine metabolism;ko00430, Taurine and hypotaurine metabolism;ko00650, Butanoate metabolism;ko04940, Type I diabetes mellitus;
beta-Alanine metabolism	CUST_45916_PI428262022	3.48e-06	2.03226	up	7.99599	7.92052	7.94968	6.96615	6.92491	6.90587	P	P	P	P	P	P	ACCAATCTATCTCTCTATCCTATGACGAGTTTCTGATTCTGATCATGTGATGAGAAGTGA	E1.2.1.3	aldehyde dehydrogenase (NAD+)	371	sp|Q8VXQ2|ALDH_CRAPL Aldehyde dehydrogenase OS=Craterostigma plantagineum GN=ALDH PE=1 SV=1	2e-29	gnl|CDD|177831 PLN02174, PLN02174, aldehyde dehydrogenase family 3 member H1.	6e-33	tr|A6MZG6|A6MZG6_ORYSI Aldehyde dehydrogenase dimeric nadp preferring (Fragment) OS=Oryza sativa subsp. indica PE=2 SV=1	6e-32	gb|ABR25386.1| aldehyde dehydrogenase dimeric nadp preferring [Oryza sativa Indica Group]	5e-32	lcl|A6MZG6_ORYSI/1-68 PF00171.17;Aldedh;	5e-17	C	GO:0004029,aldehyde dehydrogenase (NAD) activity;GO:0004030,aldehyde dehydrogenase [NAD(P)+] activity;GO:0006081,cellular aldehyde metabolic process;GO:0006950,response to stress;GO:0008152,metabolic process;GO:0009501,amyloplast;GO:0009507,chloroplast;GO:0009536,plastid;GO:0016491,oxidoreductase activity;GO:0016620,oxidoreductase activity, acting on the aldehyde or oxo group of donors, NAD or NA…	EC:1.2.1.3	K00128	ko00010, Glycolysis / Gluconeogenesis;ko00040, Pentose and glucuronate interconversions;ko00053, Ascorbate and aldarate metabolism;ko00071, Fatty acid metabolism;ko00280, Valine, leucine and isoleucine degradation;ko00310, Lysine degradation;ko00330, Arginine and proline metabolism;ko00340, Histidine metabolism;ko00380, Tryptophan metabolism;ko00410, beta-Alanine metabolism;ko00561, Glycerolipid …
beta-Alanine metabolism	CUST_8062_PI428262014	0.00917435	2.44059	up	5.42746	5.10656	5.06735	4.15262	3.41783	4.16923	P	P	P	A	A	P	ATGTGTGATTGCCCACTTTCAGCAAAAAGCTTTTGCTCACACGTACGGATACGGATAACT	E1.2.1.3	aldehyde dehydrogenase (NAD+)	710	sp|Q9SU63|AL2B4_ARATH Aldehyde dehydrogenase family 2 member B4, mitochondrial OS=Arabidopsis thaliana GN=ALDH2B4 PE=1 SV=1	3e-83	gnl|CDD|178085 PLN02466, PLN02466, aldehyde dehydrogenase family 2 member.	2e-123	tr|Q84V96|Q84V96_LOTCO Aldehyde dehydrogenase 1 (Precursor) OS=Lotus corniculatus GN=Aldh1 PE=2 SV=1	8e-92	ref|XP_003549631.1| PREDICTED: LOW QUALITY PROTEIN: aldehyde dehydrogenase family 2 member B4, mitochondrial-like [Glycine max]	4e-92	lcl|Q84V96_LOTCO/70-532 PF00171.17;Aldedh;	3e-76	C	GO:0004029,aldehyde dehydrogenase (NAD) activity;GO:0005739,mitochondrion;GO:0005759,mitochondrial matrix;GO:0008152,metabolic process;GO:0016491,oxidoreductase activity;GO:0016620,oxidoreductase activity, acting on the aldehyde or oxo group of donors, NAD or NADP as acceptor;GO:0055114,oxidation-reduction process;GO:0001758,retinal dehydrogenase activity	EC:1.2.1.3	K00128	ko00010, Glycolysis / Gluconeogenesis;ko00040, Pentose and glucuronate interconversions;ko00053, Ascorbate and aldarate metabolism;ko00071, Fatty acid metabolism;ko00280, Valine, leucine and isoleucine degradation;ko00310, Lysine degradation;ko00330, Arginine and proline metabolism;ko00340, Histidine metabolism;ko00380, Tryptophan metabolism;ko00410, beta-Alanine metabolism;ko00561, Glycerolipid …
beta-Alanine metabolism	CUST_6028_PI428262022	0.00262295	2.84705	up	5.45392	5.42722	5.61697	4.41651	3.69588	3.85732	P	P	P	A	A	P	GGAAAGCATGCTCTGATGAGGGTTAGAGAGAGAGCTTCTGTTGACTAAAATATATTATTT	E1.2.1.3	aldehyde dehydrogenase (NAD+)	741	sp|Q8W033|AL3I1_ARATH Aldehyde dehydrogenase family 3 member I1, chloroplastic OS=Arabidopsis thaliana GN=ALDH3I1 PE=2 SV=2	6e-55	gnl|CDD|143455 cd07137, ALDH_F3FHI, Plant aldehyde dehydrogenase family 3 members F1, H1, and I1 and related proteins. Aldehyde dehydrogenase family members 3F1, 3H1, and 3I1 (ALDH3F1, ALDH3H1, and ALDH3I1), and similar plant sequences, are in this CD. In Arabidopsis thaliana, stress-regulated expression of ALDH3I1 was observed in leaves and osmotic stress expression of ALDH3H1 was observed in ro…	2e-70	tr|D7SWG5|D7SWG5_VITVI Aldehyde dehydrogenase OS=Vitis vinifera GN=VIT_07s0031g02630 PE=3 SV=1	3e-64	emb|CBI21614.3| unnamed protein product [Vitis vinifera]	3e-64	lcl|D7SWG5_VITVI/56-503 PF00171.17;Aldedh;	4e-63	-	GO:0004029,aldehyde dehydrogenase (NAD) activity;GO:0004030,aldehyde dehydrogenase [NAD(P)+] activity;GO:0006081,cellular aldehyde metabolic process;GO:0006950,response to stress;GO:0008152,metabolic process;GO:0009501,amyloplast;GO:0009507,chloroplast;GO:0009536,plastid;GO:0016491,oxidoreductase activity;GO:0016620,oxidoreductase activity, acting on the aldehyde or oxo group of donors, NAD or NA…	EC:1.2.1.3	K00128	ko00010, Glycolysis / Gluconeogenesis;ko00040, Pentose and glucuronate interconversions;ko00053, Ascorbate and aldarate metabolism;ko00071, Fatty acid metabolism;ko00280, Valine, leucine and isoleucine degradation;ko00310, Lysine degradation;ko00330, Arginine and proline metabolism;ko00340, Histidine metabolism;ko00380, Tryptophan metabolism;ko00410, beta-Alanine metabolism;ko00561, Glycerolipid …
Valine, leucine and isoleucine biosynthesis	CUST_38708_PI428262022	6.97e-05	2.15659	up	5.66825	5.82498	5.68184	4.65893	4.65663	4.53325	P	P	P	P	P	P	ATCTGAAGGTTCTCACATTGAGTTGCAGAGAAGCCTCCATTGTTGATTAGAGAGAGAAAT	leuB	3-isopropylmalate dehydrogenase	466	sp|P29102|LEU3_BRANA 3-isopropylmalate dehydrogenase, chloroplastic OS=Brassica napus PE=2 SV=1	1e-42	gnl|CDD|177963 PLN02329, PLN02329, 3-isopropylmalate dehydrogenase.	2e-32	tr|D7T043|D7T043_VITVI 3-isopropylmalate dehydrogenase OS=Vitis vinifera GN=VIT_12s0034g01080 PE=3 SV=1	4e-49	emb|CBI23872.3| unnamed protein product [Vitis vinifera]	4e-49	lcl|D7T043_VITVI/145-494 PF00180.15;Iso_dh;	8e-38	E	GO:0000287,magnesium ion binding;GO:0003862,3-isopropylmalate dehydrogenase activity;GO:0005737,cytoplasm;GO:0008652,cellular amino acid biosynthetic process;GO:0009082,branched chain family amino acid biosynthetic process;GO:0009098,leucine biosynthetic process;GO:0009507,chloroplast;GO:0009536,plastid;GO:0016491,oxidoreductase activity;GO:0016616,oxidoreductase activity, acting on the CH-OH gro…	EC:1.1.1.85	K00052	ko00290, Valine, leucine and isoleucine biosynthesis;
Valine, leucine and isoleucine biosynthesis	CUST_32751_PI428262014	0.000291	2.23224	down	7.37704	7.6422	7.68443	8.76191	8.70665	8.71058	P	P	P	P	P	P	GGGTGATTTGATGAGAAATGACTCTTTCTCATGTTTGGTTGTAAATTATGTGAGAAATGG	leuA	2-isopropylmalate synthase	469	sp|Q9LPR4|LEU11_ARATH 2-isopropylmalate synthase 1, chloroplastic OS=Arabidopsis thaliana GN=IPMS1 PE=1 SV=2	9e-45	gnl|CDD|177955 PLN02321, PLN02321, 2-isopropylmalate synthase.	2e-64	tr|B2D157|B2D157_BRAOL 2-isopropylmalate synthase OS=Brassica oleracea GN=B59J16.1 PE=3 SV=1	5e-44	dbj|BAC43169.1| putative 2-isopropylmalate synthase [Arabidopsis thaliana]	3e-44	lcl|B9DI07_ARATH/5-203 PF00682.14;HMGL-like;	9e-47	E	GO:0003824,catalytic activity;GO:0003852,2-isopropylmalate synthase activity;GO:0008152,metabolic process;GO:0008652,cellular amino acid biosynthetic process;GO:0009082,branched chain family amino acid biosynthetic process;GO:0009098,leucine biosynthetic process;GO:0016740,transferase activity;GO:0019752,carboxylic acid metabolic process;GO:0046912,transferase activity, transferring acyl groups, …	EC:2.3.3.13	K01649	ko00290, Valine, leucine and isoleucine biosynthesis;ko00620, Pyruvate metabolism;
Valine, leucine and isoleucine biosynthesis	CUST_48884_PI428262014	6.91e-06	4.08044	down	5.44851	5.62673	5.45801	7.47411	7.57521	7.5701	P	P	P	P	P	P	TCGCATGGACTCTATGCCCGAGATGACTTCACTTGATTTCGAAAGCTCAGTGTTCAAGAA	ilvC	ketol-acid reductoisomerase	369	sp|Q01292|ILV5_SPIOL Ketol-acid reductoisomerase, chloroplastic OS=Spinacia oleracea GN=AHRI PE=1 SV=1	6e-31	-	-	tr|Q1M2Z5|Q1M2Z5_PLAAC Ketol-acid reductoisomerase (Fragment) OS=Platanus acerifolia GN=kar PE=2 SV=1	3e-33	emb|CAJ91132.1| ketol-acid reductoisomerase [Platanus x acerifolia]	3e-33	-	-	-	GO:0000287,magnesium ion binding;GO:0004455,ketol-acid reductoisomerase activity;GO:0005488,binding;GO:0008652,cellular amino acid biosynthetic process;GO:0009082,branched chain family amino acid biosynthetic process;GO:0009507,chloroplast;GO:0009536,plastid;GO:0016491,oxidoreductase activity;GO:0016616,oxidoreductase activity, acting on the CH-OH group of donors, NAD or NADP as acceptor;GO:00428…	EC:1.1.1.86	K00053	ko00290, Valine, leucine and isoleucine biosynthesis;ko00770, Pantothenate and CoA biosynthesis;
Valine, leucine and isoleucine biosynthesis	CUST_2424_PI428262022	5.58e-07	2.25979	down	11.896	11.9238	11.8941	13.0971	13.1008	13.0445	P	P	P	P	P	P	CATCAAGGTGACCAGTGTCTCCTGGTTTATTTTTGTGTGTGTTTTGTTTGTTGTATTATA	leuA	2-isopropylmalate synthase	1058	sp|Q9LPR4|LEU11_ARATH 2-isopropylmalate synthase 1, chloroplastic OS=Arabidopsis thaliana GN=IPMS1 PE=1 SV=2	8e-76	gnl|CDD|177955 PLN02321, PLN02321, 2-isopropylmalate synthase.	2e-91	tr|Q30DX9|Q30DX9_9BRAS 2-isopropylmalate synthase 1 OS=Brassica insularis GN=IMS PE=2 SV=1	2e-75	ref|XP_002268942.2| PREDICTED: 2-isopropylmalate synthase 2, chloroplastic-like [Vitis vinifera]	3e-80	lcl|D7U8V8_VITVI/810-955 PF08502.5;LeuA_dimer;	6e-72	-	GO:0003824,catalytic activity;GO:0003852,2-isopropylmalate synthase activity;GO:0008152,metabolic process;GO:0008652,cellular amino acid biosynthetic process;GO:0009082,branched chain family amino acid biosynthetic process;GO:0009098,leucine biosynthetic process;GO:0016740,transferase activity;GO:0019752,carboxylic acid metabolic process;GO:0046912,transferase activity, transferring acyl groups, …	EC:2.3.3.13	K01649	ko00290, Valine, leucine and isoleucine biosynthesis;ko00620, Pyruvate metabolism;
Valine, leucine and isoleucine biosynthesis	CUST_45463_PI428262014	2.09e-06	2.01813	down	9.48526	9.5663	9.51732	10.5309	10.5269	10.5502	P	P	P	P	P	P	AAATATGAATTTTGATCGACTTAGATTGGTGACTGAACTTGCAGACGTTGGTAGGCAGCG	ilvA, tdcB	threonine dehydratase	421	sp|Q9ZSS6|THD1_ARATH Threonine dehydratase biosynthetic, chloroplastic OS=Arabidopsis thaliana GN=OMR1 PE=1 SV=1	2e-60	gnl|CDD|178165 PLN02550, PLN02550, threonine dehydratase.	5e-81	tr|B9FB69|B9FB69_ORYSJ Putative uncharacterized protein OS=Oryza sativa subsp. japonica GN=OsJ_12332 PE=4 SV=1	2e-65	gb|EEE59807.1| hypothetical protein OsJ_12332 [Oryza sativa Japonica Group]	2e-65	lcl|B9SRK6_RICCO/130-422 PF00291.20;PALP;	4e-54	E	GO:0003824,catalytic activity;GO:0004794,L-threonine ammonia-lyase activity;GO:0006520,cellular amino acid metabolic process;GO:0008152,metabolic process;GO:0008652,cellular amino acid biosynthetic process;GO:0009082,branched chain family amino acid biosynthetic process;GO:0009097,isoleucine biosynthetic process;GO:0016829,lyase activity;GO:0030170,pyridoxal phosphate binding;GO:0006950,response …	EC:4.3.1.19	K01754	ko00260, Glycine, serine and threonine metabolism;ko00290, Valine, leucine and isoleucine biosynthesis;
Valine, leucine and isoleucine biosynthesis	CUST_23078_PI428262022	0.00162725	5.27548	down	3.37384	4.28313	4.34985	6.45886	6.34007	6.4058	A	P	P	P	P	P	TAAGGGTAGAAGAGTTGAATACAAAATAGAAGGTCAGCTTGTTAGTCGAGATCTGTACTC	ilvE	branched-chain amino acid aminotransferase	342	sp|Q9M439|BCAT2_ARATH Branched-chain-amino-acid aminotransferase 2, chloroplastic OS=Arabidopsis thaliana GN=BCAT2 PE=1 SV=1	6e-43	gnl|CDD|178379 PLN02782, PLN02782, Branched-chain amino acid aminotransferase.	7e-60	tr|B9GNK4|B9GNK4_POPTR Predicted protein OS=Populus trichocarpa GN=POPTRDRAFT_710535 PE=3 SV=1	2e-51	ref|XP_002301136.1| predicted protein [Populus trichocarpa] gb|EEE80409.1| predicted protein [Populus trichocarpa]	2e-51	lcl|B9GNK4_POPTR/55-299 PF01063.14;Aminotran_4;	6e-53	E	GO:0003824,catalytic activity;GO:0004084,branched-chain-amino-acid transaminase activity;GO:0008152,metabolic process;GO:0009081,branched chain family amino acid metabolic process;GO:0008483,transaminase activity;GO:0016740,transferase activity;GO:0052654,L-leucine transaminase activity;GO:0052655,L-valine transaminase activity;GO:0052656,L-isoleucine transaminase activity	EC:2.6.1.42	K00826	ko00280, Valine, leucine and isoleucine degradation;ko00290, Valine, leucine and isoleucine biosynthesis;ko00770, Pantothenate and CoA biosynthesis;
Valine, leucine and isoleucine biosynthesis	CUST_38671_PI428262022	4.63e-07	2.05258	down	10.5002	10.5129	10.471	11.5114	11.5531	11.532	P	P	P	P	P	P	AGATTGGACAATCAATAGTCCCGTGAAGACTAATCATGAAGCACGCCTGTTTTCCTACAT	ilvA, tdcB	threonine dehydratase	404	-	-	-	-	-	-	-	-	lcl|B9SRK6_RICCO/528-617 PF00585.13;Thr_dehydrat_C;	2e-18	-	-	EC:4.3.1.19	K01754	ko00260, Glycine, serine and threonine metabolism;ko00290, Valine, leucine and isoleucine biosynthesis;
Valine, leucine and isoleucine biosynthesis	CUST_11244_PI428262014	9.33e-07	10.9004	down	7.58034	7.81031	7.69944	11.128	11.1245	11.1765	P	P	P	P	P	P	GAAGTGTTGTGAAACCATGTTTTAAGACTTATTTTTCTAACCTGGTCAAGTCATGGGATT	E2.2.1.6S, ilvH, ilvN	acetolactate synthase I/III small subunit	611	-	-	gnl|CDD|177030 CHL00100, ilvH, acetohydroxyacid synthase small subunit.	2e-39	tr|B9SV00|B9SV00_RICCO Acetolactate synthase, putative OS=Ricinus communis GN=RCOM_0605940 PE=4 SV=1	2e-56	ref|XP_002529819.1| acetolactate synthase, putative [Ricinus communis] gb|EEF32568.1| acetolactate synthase, putative [Ricinus communis]	2e-56	lcl|B9SV00_RICCO/404-478 PF10369.4;ALS_ss_C;	4e-40	-	GO:0003984,acetolactate synthase activity;GO:0008152,metabolic process;GO:0009082,branched chain family amino acid biosynthetic process;GO:0016597,amino acid binding;GO:0016740,transferase activity	EC:2.2.1.6	K01653	ko00290, Valine, leucine and isoleucine biosynthesis;ko00650, Butanoate metabolism;ko00660, C5-Branched dibasic acid metabolism;ko00770, Pantothenate and CoA biosynthesis;
Valine, leucine and isoleucine biosynthesis	CUST_615_PI428262022	0.000328	2.16198	up	5.36726	5.19453	5.3622	4.07494	4.16923	4.34276	P	P	P	A	A	P	AGAGCGATATGCGAGACGAGAACAGCAATCTTTTGGAATCGAAAGCATTGGTAGACGAGA	PDHB, pdhB	pyruvate dehydrogenase E1 component subunit beta	1509	sp|Q32RS0|ODPB_STAPU Pyruvate dehydrogenase E1 component subunit beta OS=Staurastrum punctulatum GN=pdhB PE=3 SV=1	6e-153	gnl|CDD|177066 CHL00144, odpB, pyruvate dehydrogenase E1 component beta subunit; Validated.	0	tr|B9IJS2|B9IJS2_POPTR Predicted protein OS=Populus trichocarpa GN=POPTRDRAFT_668506 PE=4 SV=1	0	ref|XP_002324031.1| predicted protein [Populus trichocarpa] gb|EEF04164.1| predicted protein [Populus trichocarpa]	0	lcl|O64688_ARATH/275-397 PF02780.15;Transketolase_C;	2e-78	C	GO:0003824,catalytic activity;GO:0004739,pyruvate dehydrogenase (acetyl-transferring) activity;GO:0006096,glycolysis;GO:0008152,metabolic process;GO:0009507,chloroplast;GO:0009536,plastid;GO:0016491,oxidoreductase activity;GO:0055114,oxidation-reduction process	EC:1.2.4.1	K00162	ko00010, Glycolysis / Gluconeogenesis;ko00020, Citrate cycle (TCA cycle);ko00290, Valine, leucine and isoleucine biosynthesis;ko00620, Pyruvate metabolism;ko00650, Butanoate metabolism;
Valine, leucine and isoleucine biosynthesis	CUST_3223_PI428262014	6.97e-07	4.36579	down	5.98067	5.90392	6.03353	8.08216	8.12036	8.09434	P	P	P	P	P	P	AACATCTCAACGCGGATACTGCAGGCTGCTGTATCCTCTGCAAGGATTGTTCTAAAATAC	PDHB, pdhB	pyruvate dehydrogenase E1 component subunit beta	1063	sp|Q38799|ODPB_ARATH Pyruvate dehydrogenase E1 component subunit beta, mitochondrial OS=Arabidopsis thaliana GN=PDH2 PE=1 SV=2	0	gnl|CDD|178287 PLN02683, PLN02683, pyruvate dehydrogenase E1 component subunit beta.	0	tr|F6I1P0|F6I1P0_VITVI Putative uncharacterized protein OS=Vitis vinifera GN=VIT_01s0146g00310 PE=4 SV=1	0	ref|XP_002264210.1| PREDICTED: pyruvate dehydrogenase E1 component subunit beta, mitochondrial-like isoform 1 [Vitis vinifera] ref|XP_003631360.1| PREDICTED: pyruvate dehydrogenase E1 component subunit beta, mitochondrial-like isoform 2 [Vitis vinifera]	0	lcl|D7SH44_VITVI/29-207 PF02779.19;Transket_pyr;	4e-115	C	GO:0003824,catalytic activity;GO:0004739,pyruvate dehydrogenase (acetyl-transferring) activity;GO:0005739,mitochondrion;GO:0005759,mitochondrial matrix;GO:0006096,glycolysis;GO:0008152,metabolic process;GO:0016491,oxidoreductase activity;GO:0055114,oxidation-reduction process	EC:1.2.4.1	K00162	ko00010, Glycolysis / Gluconeogenesis;ko00020, Citrate cycle (TCA cycle);ko00290, Valine, leucine and isoleucine biosynthesis;ko00620, Pyruvate metabolism;ko00650, Butanoate metabolism;
Valine, leucine and isoleucine degradation	CUST_3603_PI428262014	1.87e-05	2.4503	down	9.87883	10.0293	10.0192	11.2283	11.3136	11.2643	P	P	P	P	P	P	GCCTTAGGCTATGCTTGAATCTTAAAATTGGGTAAAGATTTGTGAAACAGAATGTGAATG	atoB	acetyl-CoA C-acetyltransferase	1018	sp|Q8S4Y1|THIC1_ARATH Acetyl-CoA acetyltransferase, cytosolic 1 OS=Arabidopsis thaliana GN=AAT1 PE=2 SV=1	2e-113	gnl|CDD|178250 PLN02644, PLN02644, acetyl-CoA C-acetyltransferase.	1e-145	tr|D3YN47|D3YN47_9ERIC Acetyl-CoA C-acetyltransferase protein OS=Camellia oleifera PE=2 SV=1	5e-131	gb|ADD10719.1| acetyl-CoA C-acetyltransferase protein [Camellia oleifera]	4e-131	lcl|B9IAU7_POPTR/278-400 PF02803.13;Thiolase_C;	7e-56	I	GO:0003824,catalytic activity;GO:0003985,acetyl-CoA C-acetyltransferase activity;GO:0005777,peroxisome;GO:0008152,metabolic process;GO:0016740,transferase activity;GO:0016747,transferase activity, transferring acyl groups other than amino-acyl groups	EC:2.3.1.9	K00626	ko00071, Fatty acid metabolism;ko00072, Synthesis and degradation of ketone bodies;ko00280, Valine, leucine and isoleucine degradation;ko00310, Lysine degradation;ko00362, Benzoate degradation;ko00380, Tryptophan metabolism;ko00620, Pyruvate metabolism;ko00630, Glyoxylate and dicarboxylate metabolism;ko00640, Propanoate metabolism;ko00650, Butanoate metabolism;ko00720, Carbon fixation pathways in…
Valine, leucine and isoleucine degradation	CUST_22998_PI428262022	1.39e-05	3.25405	up	9.86053	9.66065	9.66685	8.04871	8.02134	8.01128	P	P	P	P	P	P	TTTTCCAGCCAAATGTCCTGAATGACATTCGCACTCATGTGGGTCATGCTGATGTATGTG	E6.4.1.4A	3-methylcrotonyl-CoA carboxylase alpha subunit	342	sp|Q2QMG2|MCCA_ORYSJ Methylcrotonoyl-CoA carboxylase subunit alpha, mitochondrial OS=Oryza sativa subsp. japonica GN=MCCA PE=2 SV=2	7e-14	-	-	tr|B9H8C0|B9H8C0_POPTR Predicted protein OS=Populus trichocarpa GN=POPTRDRAFT_559591 PE=4 SV=1	5e-15	ref|XP_002307604.1| predicted protein [Populus trichocarpa] gb|EEE94600.1| predicted protein [Populus trichocarpa]	5e-15	lcl|B9SFG9_RICCO/154-364 PF02786.12;CPSase_L_D2;	8e-15	IE	GO:0000166,nucleotide binding;GO:0003824,catalytic activity;GO:0004075,biotin carboxylase activity;GO:0004485,methylcrotonoyl-CoA carboxylase activity;GO:0005524,ATP binding;GO:0005739,mitochondrion;GO:0005759,mitochondrial matrix;GO:0008152,metabolic process;GO:0016874,ligase activity;GO:0046872,metal ion binding	EC:6.4.1.4	K01968	ko00280, Valine, leucine and isoleucine degradation;
Valine, leucine and isoleucine degradation	CUST_8921_PI428262014	8.61e-10	2.93155	up	13.2507	13.241	13.255	11.6938	11.7041	11.6938	P	P	P	P	P	P	TGGGTTGGGTTTTTTCCCTCATCCATGTTTTGTAACAATTATATATACAAGGCCACAAAT	mmsB	3-hydroxyisobutyrate dehydrogenase	670	sp|Q5ZLS7|GLYR1_CHICK Putative oxidoreductase GLYR1 OS=Gallus gallus GN=GLYR1 PE=2 SV=1	8e-36	-	-	tr|F6HY26|F6HY26_VITVI Putative uncharacterized protein OS=Vitis vinifera GN=VIT_09s0002g02340 PE=4 SV=1	2e-85	emb|CBI35963.3| unnamed protein product [Vitis vinifera]	9e-86	-	-	R	GO:0003677,DNA binding;GO:0004616,phosphogluconate dehydrogenase (decarboxylating) activity;GO:0005488,binding;GO:0005634,nucleus;GO:0006098,pentose-phosphate shunt;GO:0016491,oxidoreductase activity;GO:0016616,oxidoreductase activity, acting on the CH-OH group of donors, NAD or NADP as acceptor;GO:0035064,methylated histone residue binding;GO:0050662,coenzyme binding;GO:0055114,oxidation-reducti…	EC:1.1.1.31	K00020	ko00280, Valine, leucine and isoleucine degradation;
Valine, leucine and isoleucine degradation	CUST_51929_PI428262014	3.88e-06	2.24154	up	13.4294	13.3227	13.3708	12.2016	12.2334	12.1944	P	P	P	P	P	P	CATCAACATGCTTGTGGATGTAATGCCCAAGATGATGAGATGGGTCAAGGCACAAAGTTA	ACAA1	acetyl-CoA acyltransferase 1	330	sp|Q56WD9|THIK2_ARATH 3-ketoacyl-CoA thiolase 2, peroxisomal OS=Arabidopsis thaliana GN=PED1 PE=1 SV=2	2e-34	gnl|CDD|177925 PLN02287, PLN02287, 3-ketoacyl-CoA thiolase.	3e-45	tr|E3NYU4|E3NYU4_9FABA 3-ketoacyl-CoA thiolase (Fragment) OS=Arachis diogoi PE=2 SV=1	3e-38	gb|ACA58356.1| 3-ketoacyl-CoA thiolase [Arachis diogoi]	3e-38	lcl|THIK5_ARATH/315-439 PF02803.13;Thiolase_C;	8e-26	I	GO:0003824,catalytic activity;GO:0008152,metabolic process;GO:0016747,transferase activity, transferring acyl groups other than amino-acyl groups;GO:0003988,acetyl-CoA C-acyltransferase activity;GO:0016740,transferase activity	EC:2.3.1.16	K07513	ko00071, Fatty acid metabolism;ko00280, Valine, leucine and isoleucine degradation;ko00362, Benzoate degradation;ko01040, Biosynthesis of unsaturated fatty acids;ko03320, PPAR signaling pathway;ko04146, Peroxisome;
Valine, leucine and isoleucine degradation	CUST_23078_PI428262022	0.00162725	5.27548	down	3.37384	4.28313	4.34985	6.45886	6.34007	6.4058	A	P	P	P	P	P	TAAGGGTAGAAGAGTTGAATACAAAATAGAAGGTCAGCTTGTTAGTCGAGATCTGTACTC	ilvE	branched-chain amino acid aminotransferase	342	sp|Q9M439|BCAT2_ARATH Branched-chain-amino-acid aminotransferase 2, chloroplastic OS=Arabidopsis thaliana GN=BCAT2 PE=1 SV=1	6e-43	gnl|CDD|178379 PLN02782, PLN02782, Branched-chain amino acid aminotransferase.	7e-60	tr|B9GNK4|B9GNK4_POPTR Predicted protein OS=Populus trichocarpa GN=POPTRDRAFT_710535 PE=3 SV=1	2e-51	ref|XP_002301136.1| predicted protein [Populus trichocarpa] gb|EEE80409.1| predicted protein [Populus trichocarpa]	2e-51	lcl|B9GNK4_POPTR/55-299 PF01063.14;Aminotran_4;	6e-53	E	GO:0003824,catalytic activity;GO:0004084,branched-chain-amino-acid transaminase activity;GO:0008152,metabolic process;GO:0009081,branched chain family amino acid metabolic process;GO:0008483,transaminase activity;GO:0016740,transferase activity;GO:0052654,L-leucine transaminase activity;GO:0052655,L-valine transaminase activity;GO:0052656,L-isoleucine transaminase activity	EC:2.6.1.42	K00826	ko00280, Valine, leucine and isoleucine degradation;ko00290, Valine, leucine and isoleucine biosynthesis;ko00770, Pantothenate and CoA biosynthesis;
Valine, leucine and isoleucine degradation	CUST_8183_PI428262022	0.00144003	2.10671	down	4.96349	5.40222	5.06923	6.15037	6.23105	6.27848	P	P	P	P	P	P	GCCAAGCTAGAATTTCTTCCTGTAGAGAGAAAGAAACCAGCAGAAAGGGCAGAAAGAGAG	E1.2.1.3	aldehyde dehydrogenase (NAD+)	651	sp|Q8S528|AL2B7_ARATH Aldehyde dehydrogenase family 2 member B7, mitochondrial OS=Arabidopsis thaliana GN=ALDH2B7 PE=2 SV=2	1e-82	gnl|CDD|178085 PLN02466, PLN02466, aldehyde dehydrogenase family 2 member.	2e-122	tr|B9RB49|B9RB49_RICCO Aldehyde dehydrogenase, putative OS=Ricinus communis GN=RCOM_1511330 PE=3 SV=1	2e-90	ref|XP_002511424.1| aldehyde dehydrogenase, putative [Ricinus communis] gb|EEF52026.1| aldehyde dehydrogenase, putative [Ricinus communis]	2e-90	lcl|C6TAF2_SOYBN/68-198 PF00171.17;Aldedh;	3e-78	C	GO:0004029,aldehyde dehydrogenase (NAD) activity;GO:0005739,mitochondrion;GO:0005759,mitochondrial matrix;GO:0008152,metabolic process;GO:0016491,oxidoreductase activity;GO:0016620,oxidoreductase activity, acting on the aldehyde or oxo group of donors, NAD or NADP as acceptor;GO:0055114,oxidation-reduction process;GO:0001758,retinal dehydrogenase activity	EC:1.2.1.3	K00128	ko00010, Glycolysis / Gluconeogenesis;ko00040, Pentose and glucuronate interconversions;ko00053, Ascorbate and aldarate metabolism;ko00071, Fatty acid metabolism;ko00280, Valine, leucine and isoleucine degradation;ko00310, Lysine degradation;ko00330, Arginine and proline metabolism;ko00340, Histidine metabolism;ko00380, Tryptophan metabolism;ko00410, beta-Alanine metabolism;ko00561, Glycerolipid …
Valine, leucine and isoleucine degradation	CUST_15881_PI428262014	0.00662374	2.03901	up	6.1018	6.14031	6.01651	4.76745	5.42922	4.97834	P	P	P	P	P	P	CATGTCATTGATGTTAATAATTCTTGTGTTTGTCCAGATCTTATGTGTATGCCGTTGCAA	ivd	isovaleryl-CoA dehydrogenase	501	sp|Q9FS87|IVD2_SOLTU Isovaleryl-CoA dehydrogenase 2, mitochondrial (Fragment) OS=Solanum tuberosum GN=IVD2 PE=1 SV=1	4e-51	gnl|CDD|178134 PLN02519, PLN02519, isovaleryl-CoA dehydrogenase.	4e-69	tr|B9HQB4|B9HQB4_POPTR Predicted protein OS=Populus trichocarpa GN=POPTRDRAFT_1088780 PE=3 SV=1	2e-53	ref|XP_002314277.1| predicted protein [Populus trichocarpa] gb|EEE88232.1| predicted protein [Populus trichocarpa]	2e-53	lcl|D7SKV8_VITVI/252-401 PF00441.19;Acyl-CoA_dh_1;	6e-30	EI	GO:0003995,acyl-CoA dehydrogenase activity;GO:0005739,mitochondrion;GO:0008152,metabolic process;GO:0008470,isovaleryl-CoA dehydrogenase activity;GO:0016491,oxidoreductase activity;GO:0016627,oxidoreductase activity, acting on the CH-CH group of donors;GO:0050660,flavin adenine dinucleotide binding;GO:0055114,oxidation-reduction process;GO:0005759,mitochondrial matrix	EC:1.3.99.10	K00253	ko00280, Valine, leucine and isoleucine degradation;
Valine, leucine and isoleucine degradation	CUST_36203_PI428262022	1.95e-06	10.2836	down	4.86127	5.04789	4.80597	8.20322	8.31442	8.2843	P	P	P	P	P	P	CGTGGTTTCACAATGCAAGAATTTGCCGACCAATTATTCACAAACAAGGCTGATTATGGG	E1.2.4.4A, bkdA1	2-oxoisovalerate dehydrogenase E1 component, alpha subunit	136	sp|Q54M22|ODBA_DICDI 2-oxoisovalerate dehydrogenase subunit alpha, mitochondrial OS=Dictyostelium discoideum GN=bkdA PE=3 SV=1	8e-08	gnl|CDD|48163 cd02000, TPP_E1_PDC_ADC_BCADC, Thiamine pyrophosphate (TPP) family, E1 of PDC_ADC_BCADC subfamily, TPP-binding module; composed of proteins similar to the E1 components of the human pyruvate dehydrogenase complex (PDC), the acetoin dehydrogenase complex (ADC) and the branched chain alpha-keto acid dehydrogenase/2-oxoisovalerate dehydrogenase complex (BCADC). PDC catalyzes the irreve…	1e-09	tr|B9S2P3|B9S2P3_RICCO 2-oxoisovalerate dehydrogenase, putative OS=Ricinus communis GN=RCOM_0559760 PE=4 SV=1	2e-17	ref|XP_002520262.1| 2-oxoisovalerate dehydrogenase, putative [Ricinus communis] gb|EEF42048.1| 2-oxoisovalerate dehydrogenase, putative [Ricinus communis]	2e-17	lcl|B9S2P3_RICCO/42-342 PF00676.15;E1_dh;	2e-18	C	GO:0003863,3-methyl-2-oxobutanoate dehydrogenase (2-methylpropanoyl-transferring) activity;GO:0008152,metabolic process;GO:0016491,oxidoreductase activity;GO:0016624,oxidoreductase activity, acting on the aldehyde or oxo group of donors, disulfide as acceptor;GO:0055114,oxidation-reduction process	EC:1.2.4.4	K00166	ko00280, Valine, leucine and isoleucine degradation;
Valine, leucine and isoleucine degradation	CUST_7959_PI428262022	7.27e-07	2.25059	up	13.2031	13.2182	13.2422	12.0446	12.0222	12.0859	P	P	P	P	P	P	CCCAAGATGATGAGATGGGTCAAGGCACAAAGTTAACAACAAATATGATCATAATCTGTT	ACAA1	acetyl-CoA acyltransferase 1	659	sp|Q56WD9|THIK2_ARATH 3-ketoacyl-CoA thiolase 2, peroxisomal OS=Arabidopsis thaliana GN=PED1 PE=1 SV=2	2e-102	gnl|CDD|177925 PLN02287, PLN02287, 3-ketoacyl-CoA thiolase.	6e-133	tr|Q306J8|Q306J8_SALMI Acetoacetyl-CoA thiolase (Fragment) OS=Salvia miltiorrhiza PE=2 SV=1	2e-104	gb|ABB45810.1| acetoacetyl-CoA thiolase [Salvia miltiorrhiza]	1e-104	lcl|Q6W6X6_HELAN/312-436 PF02803.13;Thiolase_C;	6e-78	I	GO:0003824,catalytic activity;GO:0008152,metabolic process;GO:0016747,transferase activity, transferring acyl groups other than amino-acyl groups;GO:0016740,transferase activity;GO:0003988,acetyl-CoA C-acyltransferase activity	EC:2.3.1.16	K07513	ko00071, Fatty acid metabolism;ko00280, Valine, leucine and isoleucine degradation;ko00362, Benzoate degradation;ko01040, Biosynthesis of unsaturated fatty acids;ko03320, PPAR signaling pathway;ko04146, Peroxisome;
Valine, leucine and isoleucine degradation	CUST_13942_PI428262022	1.59e-07	6.6926	down	7.96701	7.87184	7.85874	10.6536	10.6447	10.627	P	P	P	P	P	P	AAACCTTCTTGAGCAAGAGATGTCAATCAGGGAAGCCATTAAGAGACATCCACAAGACTA	E1.2.4.4A, bkdA1	2-oxoisovalerate dehydrogenase E1 component, alpha subunit	498	sp|P50136|ODBA_MOUSE 2-oxoisovalerate dehydrogenase subunit alpha, mitochondrial OS=Mus musculus GN=Bckdha PE=1 SV=1	7e-39	-	-	tr|B9S2P3|B9S2P3_RICCO 2-oxoisovalerate dehydrogenase, putative OS=Ricinus communis GN=RCOM_0559760 PE=4 SV=1	7e-63	ref|XP_002520262.1| 2-oxoisovalerate dehydrogenase, putative [Ricinus communis] gb|EEF42048.1| 2-oxoisovalerate dehydrogenase, putative [Ricinus communis]	7e-63	lcl|B9S2P3_RICCO/42-342 PF00676.15;E1_dh;	3e-50	C	GO:0003863,3-methyl-2-oxobutanoate dehydrogenase (2-methylpropanoyl-transferring) activity;GO:0005739,mitochondrion;GO:0005759,mitochondrial matrix;GO:0008152,metabolic process;GO:0016491,oxidoreductase activity;GO:0016624,oxidoreductase activity, acting on the aldehyde or oxo group of donors, disulfide as acceptor;GO:0046872,metal ion binding;GO:0055114,oxidation-reduction process	EC:1.2.4.4	K00166	ko00280, Valine, leucine and isoleucine degradation;
Valine, leucine and isoleucine degradation	CUST_43354_PI428262014	0.000234	2.33226	down	4.88737	4.68032	4.70857	6.09164	5.84308	6.00672	P	P	P	P	P	P	TAGGATATTTGTGATATCCGGTGGAAGGACGGACTTGATCCTTGACAACACTGATCTTCG	mmsA, iolA	methylmalonate-semialdehyde dehydrogenase	423	sp|Q0WM29|MMSA_ARATH Methylmalonate-semialdehyde dehydrogenase [acylating], mitochondrial OS=Arabidopsis thaliana GN=ALDH6B2 PE=2 SV=2	3e-49	gnl|CDD|143404 cd07085, ALDH_F6_MMSDH, Methylmalonate semialdehyde dehydrogenase and ALDH family members 6A1 and 6B2. Methylmalonate semialdehyde dehydrogenase (MMSDH, EC=1.2.1.27) [acylating] from Bacillus subtilis is involved in valine metabolism and catalyses the NAD+- and CoA-dependent oxidation of methylmalonate semialdehyde into propionyl-CoA. Mitochondrial human MMSDH ALDH6A1 and Arabidops…	1e-56	tr|D7TFV8|D7TFV8_VITVI Putative uncharacterized protein OS=Vitis vinifera GN=VIT_03s0132g00200 PE=3 SV=1	2e-52	ref|XP_002266390.1| PREDICTED: methylmalonate-semialdehyde dehydrogenase [acylating], mitochondrial [Vitis vinifera] emb|CBI29381.3| unnamed protein product [Vitis vinifera]	2e-52	lcl|D7TFV8_VITVI/51-515 PF00171.17;Aldedh;	2e-53	-	GO:0004491,methylmalonate-semialdehyde dehydrogenase (acylating) activity;GO:0008152,metabolic process;GO:0016491,oxidoreductase activity;GO:0016620,oxidoreductase activity, acting on the aldehyde or oxo group of donors, NAD or NADP as acceptor;GO:0055114,oxidation-reduction process	EC:1.2.1.27	K00140	ko00280, Valine, leucine and isoleucine degradation;ko00562, Inositol phosphate metabolism;ko00640, Propanoate metabolism;
Valine, leucine and isoleucine degradation	CUST_8512_PI428262022	0.00467673	2.51478	down	7.40601	8.09204	8.11909	9.19977	9.20937	9.1993	P	P	P	P	P	P	GCTAAATCACTTAAAGTAAATGCTGGAACTGAACCAGATGCAGACCTTGGTCCTGTGATT	mmsA, iolA	methylmalonate-semialdehyde dehydrogenase	640	sp|Q0WM29|MMSA_ARATH Methylmalonate-semialdehyde dehydrogenase [acylating], mitochondrial OS=Arabidopsis thaliana GN=ALDH6B2 PE=2 SV=2	2e-94	gnl|CDD|143404 cd07085, ALDH_F6_MMSDH, Methylmalonate semialdehyde dehydrogenase and ALDH family members 6A1 and 6B2. Methylmalonate semialdehyde dehydrogenase (MMSDH, EC=1.2.1.27) [acylating] from Bacillus subtilis is involved in valine metabolism and catalyses the NAD+- and CoA-dependent oxidation of methylmalonate semialdehyde into propionyl-CoA. Mitochondrial human MMSDH ALDH6A1 and Arabidops…	2e-111	tr|B9HN83|B9HN83_POPTR Predicted protein (Fragment) OS=Populus trichocarpa GN=POPTRDRAFT_202375 PE=4 SV=1	1e-97	ref|XP_002313217.1| predicted protein [Populus trichocarpa] gb|EEE87172.1| predicted protein [Populus trichocarpa]	1e-97	lcl|D7TFV9_VITVI/225-578 PF00171.17;Aldedh;	1e-100	C	GO:0004491,methylmalonate-semialdehyde dehydrogenase (acylating) activity;GO:0005739,mitochondrion;GO:0006573,valine metabolic process;GO:0008152,metabolic process;GO:0016491,oxidoreductase activity;GO:0016620,oxidoreductase activity, acting on the aldehyde or oxo group of donors, NAD or NADP as acceptor;GO:0018478,malonate-semialdehyde dehydrogenase (acetylating) activity;GO:0019859,thymine meta…	EC:1.2.1.27	K00140	ko00280, Valine, leucine and isoleucine degradation;ko00562, Inositol phosphate metabolism;ko00640, Propanoate metabolism;
Valine, leucine and isoleucine degradation	CUST_45916_PI428262022	3.48e-06	2.03226	up	7.99599	7.92052	7.94968	6.96615	6.92491	6.90587	P	P	P	P	P	P	ACCAATCTATCTCTCTATCCTATGACGAGTTTCTGATTCTGATCATGTGATGAGAAGTGA	E1.2.1.3	aldehyde dehydrogenase (NAD+)	371	sp|Q8VXQ2|ALDH_CRAPL Aldehyde dehydrogenase OS=Craterostigma plantagineum GN=ALDH PE=1 SV=1	2e-29	gnl|CDD|177831 PLN02174, PLN02174, aldehyde dehydrogenase family 3 member H1.	6e-33	tr|A6MZG6|A6MZG6_ORYSI Aldehyde dehydrogenase dimeric nadp preferring (Fragment) OS=Oryza sativa subsp. indica PE=2 SV=1	6e-32	gb|ABR25386.1| aldehyde dehydrogenase dimeric nadp preferring [Oryza sativa Indica Group]	5e-32	lcl|A6MZG6_ORYSI/1-68 PF00171.17;Aldedh;	5e-17	C	GO:0004029,aldehyde dehydrogenase (NAD) activity;GO:0004030,aldehyde dehydrogenase [NAD(P)+] activity;GO:0006081,cellular aldehyde metabolic process;GO:0006950,response to stress;GO:0008152,metabolic process;GO:0009501,amyloplast;GO:0009507,chloroplast;GO:0009536,plastid;GO:0016491,oxidoreductase activity;GO:0016620,oxidoreductase activity, acting on the aldehyde or oxo group of donors, NAD or NA…	EC:1.2.1.3	K00128	ko00010, Glycolysis / Gluconeogenesis;ko00040, Pentose and glucuronate interconversions;ko00053, Ascorbate and aldarate metabolism;ko00071, Fatty acid metabolism;ko00280, Valine, leucine and isoleucine degradation;ko00310, Lysine degradation;ko00330, Arginine and proline metabolism;ko00340, Histidine metabolism;ko00380, Tryptophan metabolism;ko00410, beta-Alanine metabolism;ko00561, Glycerolipid …
Valine, leucine and isoleucine degradation	CUST_32690_PI428262014	3.84e-06	2.39426	up	13.4979	13.4247	13.4145	12.2096	12.1379	12.211	P	P	P	P	P	P	GCAATGCTCGGAAGATTGGGACCAACAACTTTTTATTCTAAGGATGCTCAATAGATTTCA	ACAA1	acetyl-CoA acyltransferase 1	323	sp|Q56WD9|THIK2_ARATH 3-ketoacyl-CoA thiolase 2, peroxisomal OS=Arabidopsis thaliana GN=PED1 PE=1 SV=2	6e-54	gnl|CDD|177925 PLN02287, PLN02287, 3-ketoacyl-CoA thiolase.	3e-78	tr|E3NYU4|E3NYU4_9FABA 3-ketoacyl-CoA thiolase (Fragment) OS=Arachis diogoi PE=2 SV=1	2e-57	gb|ACA58356.1| 3-ketoacyl-CoA thiolase [Arachis diogoi]	2e-57	lcl|Q6W6X6_HELAN/312-436 PF02803.13;Thiolase_C;	3e-49	I	GO:0003824,catalytic activity;GO:0008152,metabolic process;GO:0016747,transferase activity, transferring acyl groups other than amino-acyl groups;GO:0003988,acetyl-CoA C-acyltransferase activity;GO:0016740,transferase activity	EC:2.3.1.16	K07513	ko00071, Fatty acid metabolism;ko00280, Valine, leucine and isoleucine degradation;ko00362, Benzoate degradation;ko01040, Biosynthesis of unsaturated fatty acids;ko03320, PPAR signaling pathway;ko04146, Peroxisome;
Valine, leucine and isoleucine degradation	CUST_8062_PI428262014	0.00917435	2.44059	up	5.42746	5.10656	5.06735	4.15262	3.41783	4.16923	P	P	P	A	A	P	ATGTGTGATTGCCCACTTTCAGCAAAAAGCTTTTGCTCACACGTACGGATACGGATAACT	E1.2.1.3	aldehyde dehydrogenase (NAD+)	710	sp|Q9SU63|AL2B4_ARATH Aldehyde dehydrogenase family 2 member B4, mitochondrial OS=Arabidopsis thaliana GN=ALDH2B4 PE=1 SV=1	3e-83	gnl|CDD|178085 PLN02466, PLN02466, aldehyde dehydrogenase family 2 member.	2e-123	tr|Q84V96|Q84V96_LOTCO Aldehyde dehydrogenase 1 (Precursor) OS=Lotus corniculatus GN=Aldh1 PE=2 SV=1	8e-92	ref|XP_003549631.1| PREDICTED: LOW QUALITY PROTEIN: aldehyde dehydrogenase family 2 member B4, mitochondrial-like [Glycine max]	4e-92	lcl|Q84V96_LOTCO/70-532 PF00171.17;Aldedh;	3e-76	C	GO:0004029,aldehyde dehydrogenase (NAD) activity;GO:0005739,mitochondrion;GO:0005759,mitochondrial matrix;GO:0008152,metabolic process;GO:0016491,oxidoreductase activity;GO:0016620,oxidoreductase activity, acting on the aldehyde or oxo group of donors, NAD or NADP as acceptor;GO:0055114,oxidation-reduction process;GO:0001758,retinal dehydrogenase activity	EC:1.2.1.3	K00128	ko00010, Glycolysis / Gluconeogenesis;ko00040, Pentose and glucuronate interconversions;ko00053, Ascorbate and aldarate metabolism;ko00071, Fatty acid metabolism;ko00280, Valine, leucine and isoleucine degradation;ko00310, Lysine degradation;ko00330, Arginine and proline metabolism;ko00340, Histidine metabolism;ko00380, Tryptophan metabolism;ko00410, beta-Alanine metabolism;ko00561, Glycerolipid …
Valine, leucine and isoleucine degradation	CUST_13170_PI428262014	7.84e-08	3.97541	down	9.03631	9.07498	9.03284	11.0356	11.0693	11.0126	P	P	P	P	P	P	ACATTGGAAACTTCTGATGGGTCACGACAGATGCAAATCGCCCAATCATCATTCTAGTTT	mmsA, iolA	methylmalonate-semialdehyde dehydrogenase	563	sp|Q0WM29|MMSA_ARATH Methylmalonate-semialdehyde dehydrogenase [acylating], mitochondrial OS=Arabidopsis thaliana GN=ALDH6B2 PE=2 SV=2	2e-42	gnl|CDD|143404 cd07085, ALDH_F6_MMSDH, Methylmalonate semialdehyde dehydrogenase and ALDH family members 6A1 and 6B2. Methylmalonate semialdehyde dehydrogenase (MMSDH, EC=1.2.1.27) [acylating] from Bacillus subtilis is involved in valine metabolism and catalyses the NAD+- and CoA-dependent oxidation of methylmalonate semialdehyde into propionyl-CoA. Mitochondrial human MMSDH ALDH6A1 and Arabidops…	5e-56	tr|A9PIQ6|A9PIQ6_9ROSI Putative uncharacterized protein OS=Populus trichocarpa x Populus deltoides PE=2 SV=1	5e-49	gb|ABK96259.1| unknown [Populus trichocarpa x Populus deltoides]	5e-49	lcl|D7TFV8_VITVI/51-515 PF00171.17;Aldedh;	3e-39	-	GO:0004491,methylmalonate-semialdehyde dehydrogenase (acylating) activity;GO:0008152,metabolic process;GO:0016491,oxidoreductase activity;GO:0016620,oxidoreductase activity, acting on the aldehyde or oxo group of donors, NAD or NADP as acceptor;GO:0055114,oxidation-reduction process	EC:1.2.1.27	K00140	ko00280, Valine, leucine and isoleucine degradation;ko00562, Inositol phosphate metabolism;ko00640, Propanoate metabolism;
Valine, leucine and isoleucine degradation	CUST_35713_PI428262022	4.61e-07	2.3979	up	7.75654	7.73229	7.74928	6.44722	6.49091	6.51466	P	P	P	P	P	P	GCATGTAGGAGCTCTTGACAATGAGTGAACCCAATGCTGGTTCTGATGTTGTTAGCATGA	ivd	isovaleryl-CoA dehydrogenase	491	sp|Q9FS87|IVD2_SOLTU Isovaleryl-CoA dehydrogenase 2, mitochondrial (Fragment) OS=Solanum tuberosum GN=IVD2 PE=1 SV=1	8e-57	gnl|CDD|178134 PLN02519, PLN02519, isovaleryl-CoA dehydrogenase.	1e-71	tr|D7SKV8|D7SKV8_VITVI Putative uncharacterized protein OS=Vitis vinifera GN=VIT_06s0004g03140 PE=3 SV=1	5e-60	emb|CBI16286.3| unnamed protein product [Vitis vinifera]	5e-60	lcl|B9SK49_RICCO/31-145 PF02771.11;Acyl-CoA_dh_N;	8e-47	EI	GO:0003995,acyl-CoA dehydrogenase activity;GO:0005739,mitochondrion;GO:0008152,metabolic process;GO:0008470,isovaleryl-CoA dehydrogenase activity;GO:0016491,oxidoreductase activity;GO:0016627,oxidoreductase activity, acting on the CH-CH group of donors;GO:0050660,flavin adenine dinucleotide binding;GO:0055114,oxidation-reduction process;GO:0005759,mitochondrial matrix	EC:1.3.99.10	K00253	ko00280, Valine, leucine and isoleucine degradation;
Valine, leucine and isoleucine degradation	CUST_7463_PI428262022	7.56e-05	2.33147	up	6.29348	6.37498	6.37698	5.02384	5.25501	5.10286	P	P	P	P	P	P	CAGCAGCAAAAGTCCTGAATACACCAAGAATGGGTAACCCTTTTTGTCATTGCAAGGCTT	ACAA1	acetyl-CoA acyltransferase 1	678	sp|Q56WD9|THIK2_ARATH 3-ketoacyl-CoA thiolase 2, peroxisomal OS=Arabidopsis thaliana GN=PED1 PE=1 SV=2	6e-79	gnl|CDD|177925 PLN02287, PLN02287, 3-ketoacyl-CoA thiolase.	1e-101	tr|B9GMG4|B9GMG4_POPTR Predicted protein OS=Populus trichocarpa GN=POPTRDRAFT_797159 PE=3 SV=1	1e-80	ref|XP_002299284.1| predicted protein [Populus trichocarpa] gb|EEE84089.1| predicted protein [Populus trichocarpa]	1e-80	lcl|Q306J8_SALMI/24-148 PF02803.13;Thiolase_C;	1e-64	I	GO:0003824,catalytic activity;GO:0008152,metabolic process;GO:0016740,transferase activity;GO:0016747,transferase activity, transferring acyl groups other than amino-acyl groups;GO:0003988,acetyl-CoA C-acyltransferase activity	EC:2.3.1.16	K07513	ko00071, Fatty acid metabolism;ko00280, Valine, leucine and isoleucine degradation;ko00362, Benzoate degradation;ko01040, Biosynthesis of unsaturated fatty acids;ko03320, PPAR signaling pathway;ko04146, Peroxisome;
Valine, leucine and isoleucine degradation	CUST_6028_PI428262022	0.00262295	2.84705	up	5.45392	5.42722	5.61697	4.41651	3.69588	3.85732	P	P	P	A	A	P	GGAAAGCATGCTCTGATGAGGGTTAGAGAGAGAGCTTCTGTTGACTAAAATATATTATTT	E1.2.1.3	aldehyde dehydrogenase (NAD+)	741	sp|Q8W033|AL3I1_ARATH Aldehyde dehydrogenase family 3 member I1, chloroplastic OS=Arabidopsis thaliana GN=ALDH3I1 PE=2 SV=2	6e-55	gnl|CDD|143455 cd07137, ALDH_F3FHI, Plant aldehyde dehydrogenase family 3 members F1, H1, and I1 and related proteins. Aldehyde dehydrogenase family members 3F1, 3H1, and 3I1 (ALDH3F1, ALDH3H1, and ALDH3I1), and similar plant sequences, are in this CD. In Arabidopsis thaliana, stress-regulated expression of ALDH3I1 was observed in leaves and osmotic stress expression of ALDH3H1 was observed in ro…	2e-70	tr|D7SWG5|D7SWG5_VITVI Aldehyde dehydrogenase OS=Vitis vinifera GN=VIT_07s0031g02630 PE=3 SV=1	3e-64	emb|CBI21614.3| unnamed protein product [Vitis vinifera]	3e-64	lcl|D7SWG5_VITVI/56-503 PF00171.17;Aldedh;	4e-63	-	GO:0004029,aldehyde dehydrogenase (NAD) activity;GO:0004030,aldehyde dehydrogenase [NAD(P)+] activity;GO:0006081,cellular aldehyde metabolic process;GO:0006950,response to stress;GO:0008152,metabolic process;GO:0009501,amyloplast;GO:0009507,chloroplast;GO:0009536,plastid;GO:0016491,oxidoreductase activity;GO:0016620,oxidoreductase activity, acting on the aldehyde or oxo group of donors, NAD or NA…	EC:1.2.1.3	K00128	ko00010, Glycolysis / Gluconeogenesis;ko00040, Pentose and glucuronate interconversions;ko00053, Ascorbate and aldarate metabolism;ko00071, Fatty acid metabolism;ko00280, Valine, leucine and isoleucine degradation;ko00310, Lysine degradation;ko00330, Arginine and proline metabolism;ko00340, Histidine metabolism;ko00380, Tryptophan metabolism;ko00410, beta-Alanine metabolism;ko00561, Glycerolipid …
Valine, leucine and isoleucine degradation	CUST_3589_PI428262022	1.59e-05	3.09578	down	12.0874	12.3001	12.216	13.84	13.8664	13.788	P	P	P	P	P	P	CTCGCAAAAGATTAATCTCTATCGTTTTCGTAATTAGATGATGTGCAATTTTCGCTCCAT	atoB	acetyl-CoA C-acetyltransferase	930	sp|Q9FIK7|THIC2_ARATH Probable acetyl-CoA acetyltransferase, cytosolic 2 OS=Arabidopsis thaliana GN=At5g47720 PE=2 SV=1	8e-84	gnl|CDD|178250 PLN02644, PLN02644, acetyl-CoA C-acetyltransferase.	4e-111	tr|D3YN47|D3YN47_9ERIC Acetyl-CoA C-acetyltransferase protein OS=Camellia oleifera PE=2 SV=1	2e-97	gb|ADD10719.1| acetyl-CoA C-acetyltransferase protein [Camellia oleifera]	2e-97	lcl|B9IAU7_POPTR/278-400 PF02803.13;Thiolase_C;	3e-56	I	GO:0003824,catalytic activity;GO:0003985,acetyl-CoA C-acetyltransferase activity;GO:0005777,peroxisome;GO:0008152,metabolic process;GO:0016740,transferase activity;GO:0016747,transferase activity, transferring acyl groups other than amino-acyl groups	EC:2.3.1.9	K00626	ko00071, Fatty acid metabolism;ko00072, Synthesis and degradation of ketone bodies;ko00280, Valine, leucine and isoleucine degradation;ko00310, Lysine degradation;ko00362, Benzoate degradation;ko00380, Tryptophan metabolism;ko00620, Pyruvate metabolism;ko00630, Glyoxylate and dicarboxylate metabolism;ko00640, Propanoate metabolism;ko00650, Butanoate metabolism;ko00720, Carbon fixation pathways in…
Lysine degradation	CUST_3603_PI428262014	1.87e-05	2.4503	down	9.87883	10.0293	10.0192	11.2283	11.3136	11.2643	P	P	P	P	P	P	GCCTTAGGCTATGCTTGAATCTTAAAATTGGGTAAAGATTTGTGAAACAGAATGTGAATG	atoB	acetyl-CoA C-acetyltransferase	1018	sp|Q8S4Y1|THIC1_ARATH Acetyl-CoA acetyltransferase, cytosolic 1 OS=Arabidopsis thaliana GN=AAT1 PE=2 SV=1	2e-113	gnl|CDD|178250 PLN02644, PLN02644, acetyl-CoA C-acetyltransferase.	1e-145	tr|D3YN47|D3YN47_9ERIC Acetyl-CoA C-acetyltransferase protein OS=Camellia oleifera PE=2 SV=1	5e-131	gb|ADD10719.1| acetyl-CoA C-acetyltransferase protein [Camellia oleifera]	4e-131	lcl|B9IAU7_POPTR/278-400 PF02803.13;Thiolase_C;	7e-56	I	GO:0003824,catalytic activity;GO:0003985,acetyl-CoA C-acetyltransferase activity;GO:0005777,peroxisome;GO:0008152,metabolic process;GO:0016740,transferase activity;GO:0016747,transferase activity, transferring acyl groups other than amino-acyl groups	EC:2.3.1.9	K00626	ko00071, Fatty acid metabolism;ko00072, Synthesis and degradation of ketone bodies;ko00280, Valine, leucine and isoleucine degradation;ko00310, Lysine degradation;ko00362, Benzoate degradation;ko00380, Tryptophan metabolism;ko00620, Pyruvate metabolism;ko00630, Glyoxylate and dicarboxylate metabolism;ko00640, Propanoate metabolism;ko00650, Butanoate metabolism;ko00720, Carbon fixation pathways in…
Lysine degradation	CUST_8183_PI428262022	0.00144003	2.10671	down	4.96349	5.40222	5.06923	6.15037	6.23105	6.27848	P	P	P	P	P	P	GCCAAGCTAGAATTTCTTCCTGTAGAGAGAAAGAAACCAGCAGAAAGGGCAGAAAGAGAG	E1.2.1.3	aldehyde dehydrogenase (NAD+)	651	sp|Q8S528|AL2B7_ARATH Aldehyde dehydrogenase family 2 member B7, mitochondrial OS=Arabidopsis thaliana GN=ALDH2B7 PE=2 SV=2	1e-82	gnl|CDD|178085 PLN02466, PLN02466, aldehyde dehydrogenase family 2 member.	2e-122	tr|B9RB49|B9RB49_RICCO Aldehyde dehydrogenase, putative OS=Ricinus communis GN=RCOM_1511330 PE=3 SV=1	2e-90	ref|XP_002511424.1| aldehyde dehydrogenase, putative [Ricinus communis] gb|EEF52026.1| aldehyde dehydrogenase, putative [Ricinus communis]	2e-90	lcl|C6TAF2_SOYBN/68-198 PF00171.17;Aldedh;	3e-78	C	GO:0004029,aldehyde dehydrogenase (NAD) activity;GO:0005739,mitochondrion;GO:0005759,mitochondrial matrix;GO:0008152,metabolic process;GO:0016491,oxidoreductase activity;GO:0016620,oxidoreductase activity, acting on the aldehyde or oxo group of donors, NAD or NADP as acceptor;GO:0055114,oxidation-reduction process;GO:0001758,retinal dehydrogenase activity	EC:1.2.1.3	K00128	ko00010, Glycolysis / Gluconeogenesis;ko00040, Pentose and glucuronate interconversions;ko00053, Ascorbate and aldarate metabolism;ko00071, Fatty acid metabolism;ko00280, Valine, leucine and isoleucine degradation;ko00310, Lysine degradation;ko00330, Arginine and proline metabolism;ko00340, Histidine metabolism;ko00380, Tryptophan metabolism;ko00410, beta-Alanine metabolism;ko00561, Glycerolipid …
Lysine degradation	CUST_45916_PI428262022	3.48e-06	2.03226	up	7.99599	7.92052	7.94968	6.96615	6.92491	6.90587	P	P	P	P	P	P	ACCAATCTATCTCTCTATCCTATGACGAGTTTCTGATTCTGATCATGTGATGAGAAGTGA	E1.2.1.3	aldehyde dehydrogenase (NAD+)	371	sp|Q8VXQ2|ALDH_CRAPL Aldehyde dehydrogenase OS=Craterostigma plantagineum GN=ALDH PE=1 SV=1	2e-29	gnl|CDD|177831 PLN02174, PLN02174, aldehyde dehydrogenase family 3 member H1.	6e-33	tr|A6MZG6|A6MZG6_ORYSI Aldehyde dehydrogenase dimeric nadp preferring (Fragment) OS=Oryza sativa subsp. indica PE=2 SV=1	6e-32	gb|ABR25386.1| aldehyde dehydrogenase dimeric nadp preferring [Oryza sativa Indica Group]	5e-32	lcl|A6MZG6_ORYSI/1-68 PF00171.17;Aldedh;	5e-17	C	GO:0004029,aldehyde dehydrogenase (NAD) activity;GO:0004030,aldehyde dehydrogenase [NAD(P)+] activity;GO:0006081,cellular aldehyde metabolic process;GO:0006950,response to stress;GO:0008152,metabolic process;GO:0009501,amyloplast;GO:0009507,chloroplast;GO:0009536,plastid;GO:0016491,oxidoreductase activity;GO:0016620,oxidoreductase activity, acting on the aldehyde or oxo group of donors, NAD or NA…	EC:1.2.1.3	K00128	ko00010, Glycolysis / Gluconeogenesis;ko00040, Pentose and glucuronate interconversions;ko00053, Ascorbate and aldarate metabolism;ko00071, Fatty acid metabolism;ko00280, Valine, leucine and isoleucine degradation;ko00310, Lysine degradation;ko00330, Arginine and proline metabolism;ko00340, Histidine metabolism;ko00380, Tryptophan metabolism;ko00410, beta-Alanine metabolism;ko00561, Glycerolipid …
Lysine degradation	CUST_8062_PI428262014	0.00917435	2.44059	up	5.42746	5.10656	5.06735	4.15262	3.41783	4.16923	P	P	P	A	A	P	ATGTGTGATTGCCCACTTTCAGCAAAAAGCTTTTGCTCACACGTACGGATACGGATAACT	E1.2.1.3	aldehyde dehydrogenase (NAD+)	710	sp|Q9SU63|AL2B4_ARATH Aldehyde dehydrogenase family 2 member B4, mitochondrial OS=Arabidopsis thaliana GN=ALDH2B4 PE=1 SV=1	3e-83	gnl|CDD|178085 PLN02466, PLN02466, aldehyde dehydrogenase family 2 member.	2e-123	tr|Q84V96|Q84V96_LOTCO Aldehyde dehydrogenase 1 (Precursor) OS=Lotus corniculatus GN=Aldh1 PE=2 SV=1	8e-92	ref|XP_003549631.1| PREDICTED: LOW QUALITY PROTEIN: aldehyde dehydrogenase family 2 member B4, mitochondrial-like [Glycine max]	4e-92	lcl|Q84V96_LOTCO/70-532 PF00171.17;Aldedh;	3e-76	C	GO:0004029,aldehyde dehydrogenase (NAD) activity;GO:0005739,mitochondrion;GO:0005759,mitochondrial matrix;GO:0008152,metabolic process;GO:0016491,oxidoreductase activity;GO:0016620,oxidoreductase activity, acting on the aldehyde or oxo group of donors, NAD or NADP as acceptor;GO:0055114,oxidation-reduction process;GO:0001758,retinal dehydrogenase activity	EC:1.2.1.3	K00128	ko00010, Glycolysis / Gluconeogenesis;ko00040, Pentose and glucuronate interconversions;ko00053, Ascorbate and aldarate metabolism;ko00071, Fatty acid metabolism;ko00280, Valine, leucine and isoleucine degradation;ko00310, Lysine degradation;ko00330, Arginine and proline metabolism;ko00340, Histidine metabolism;ko00380, Tryptophan metabolism;ko00410, beta-Alanine metabolism;ko00561, Glycerolipid …
Lysine degradation	CUST_6028_PI428262022	0.00262295	2.84705	up	5.45392	5.42722	5.61697	4.41651	3.69588	3.85732	P	P	P	A	A	P	GGAAAGCATGCTCTGATGAGGGTTAGAGAGAGAGCTTCTGTTGACTAAAATATATTATTT	E1.2.1.3	aldehyde dehydrogenase (NAD+)	741	sp|Q8W033|AL3I1_ARATH Aldehyde dehydrogenase family 3 member I1, chloroplastic OS=Arabidopsis thaliana GN=ALDH3I1 PE=2 SV=2	6e-55	gnl|CDD|143455 cd07137, ALDH_F3FHI, Plant aldehyde dehydrogenase family 3 members F1, H1, and I1 and related proteins. Aldehyde dehydrogenase family members 3F1, 3H1, and 3I1 (ALDH3F1, ALDH3H1, and ALDH3I1), and similar plant sequences, are in this CD. In Arabidopsis thaliana, stress-regulated expression of ALDH3I1 was observed in leaves and osmotic stress expression of ALDH3H1 was observed in ro…	2e-70	tr|D7SWG5|D7SWG5_VITVI Aldehyde dehydrogenase OS=Vitis vinifera GN=VIT_07s0031g02630 PE=3 SV=1	3e-64	emb|CBI21614.3| unnamed protein product [Vitis vinifera]	3e-64	lcl|D7SWG5_VITVI/56-503 PF00171.17;Aldedh;	4e-63	-	GO:0004029,aldehyde dehydrogenase (NAD) activity;GO:0004030,aldehyde dehydrogenase [NAD(P)+] activity;GO:0006081,cellular aldehyde metabolic process;GO:0006950,response to stress;GO:0008152,metabolic process;GO:0009501,amyloplast;GO:0009507,chloroplast;GO:0009536,plastid;GO:0016491,oxidoreductase activity;GO:0016620,oxidoreductase activity, acting on the aldehyde or oxo group of donors, NAD or NA…	EC:1.2.1.3	K00128	ko00010, Glycolysis / Gluconeogenesis;ko00040, Pentose and glucuronate interconversions;ko00053, Ascorbate and aldarate metabolism;ko00071, Fatty acid metabolism;ko00280, Valine, leucine and isoleucine degradation;ko00310, Lysine degradation;ko00330, Arginine and proline metabolism;ko00340, Histidine metabolism;ko00380, Tryptophan metabolism;ko00410, beta-Alanine metabolism;ko00561, Glycerolipid …
Lysine degradation	CUST_3589_PI428262022	1.59e-05	3.09578	down	12.0874	12.3001	12.216	13.84	13.8664	13.788	P	P	P	P	P	P	CTCGCAAAAGATTAATCTCTATCGTTTTCGTAATTAGATGATGTGCAATTTTCGCTCCAT	atoB	acetyl-CoA C-acetyltransferase	930	sp|Q9FIK7|THIC2_ARATH Probable acetyl-CoA acetyltransferase, cytosolic 2 OS=Arabidopsis thaliana GN=At5g47720 PE=2 SV=1	8e-84	gnl|CDD|178250 PLN02644, PLN02644, acetyl-CoA C-acetyltransferase.	4e-111	tr|D3YN47|D3YN47_9ERIC Acetyl-CoA C-acetyltransferase protein OS=Camellia oleifera PE=2 SV=1	2e-97	gb|ADD10719.1| acetyl-CoA C-acetyltransferase protein [Camellia oleifera]	2e-97	lcl|B9IAU7_POPTR/278-400 PF02803.13;Thiolase_C;	3e-56	I	GO:0003824,catalytic activity;GO:0003985,acetyl-CoA C-acetyltransferase activity;GO:0005777,peroxisome;GO:0008152,metabolic process;GO:0016740,transferase activity;GO:0016747,transferase activity, transferring acyl groups other than amino-acyl groups	EC:2.3.1.9	K00626	ko00071, Fatty acid metabolism;ko00072, Synthesis and degradation of ketone bodies;ko00280, Valine, leucine and isoleucine degradation;ko00310, Lysine degradation;ko00362, Benzoate degradation;ko00380, Tryptophan metabolism;ko00620, Pyruvate metabolism;ko00630, Glyoxylate and dicarboxylate metabolism;ko00640, Propanoate metabolism;ko00650, Butanoate metabolism;ko00720, Carbon fixation pathways in…
Flavonoid biosynthesis	CUST_34808_PI428262014	0.00065	4.50367	down	5.81539	6.44255	6.51505	8.49543	8.36178	8.42908	P	P	P	P	P	P	AAACTTGGGACAAAGGTTATGCAAAGTGAGACAGCTGTCCCACTCTCATGTCTCCCTATT	DFR	bifunctional dihydroflavonol 4-reductase/flavanone 4-reductase	479	-	-	gnl|CDD|178256 PLN02650, PLN02650, dihydroflavonol-4-reductase.	2e-37	tr|D2KY90|D2KY90_9ERIC Dihydroflavonol 4-reductase (Fragment) OS=Camellia japonica GN=DFR PE=2 SV=1	1e-33	dbj|BAI66081.1| dihydroflavonol 4-reductase [Camellia japonica]	1e-33	-	-	-	GO:0003824,catalytic activity;GO:0005488,binding;GO:0044237,cellular metabolic process;GO:0050662,coenzyme binding	EC:1.1.1.219 1.1.1.234	K13082	ko00941, Flavonoid biosynthesis;
Flavonoid biosynthesis	CUST_22516_PI428262014	2.49e-06	3.87786	up	7.11777	7.18637	7.25771	5.21539	5.28832	5.19235	P	P	P	P	P	P	CACTTGGATGATGTATGTAGTGCTCACATATATCTGTTGGAGAATCCTCAAGCCAAAGGA	DFR	bifunctional dihydroflavonol 4-reductase/flavanone 4-reductase	396	sp|P51110|DFRA_VITVI Dihydroflavonol-4-reductase OS=Vitis vinifera GN=DFR PE=1 SV=1	3e-43	gnl|CDD|187661 cd08958, FR_SDR_e, flavonoid reductase (FR), extended (e) SDRs. This subgroup contains FRs of the extended SDR-type and related proteins. These FRs act in the NADP-dependent reduction of flavonoids, ketone-containing plant secondary metabolites; they have the characteristic active site triad of the SDRs (though not the upstream active site Asn) and a NADP-binding motif that is very…	2e-59	tr|F6H061|F6H061_VITVI Putative uncharacterized protein OS=Vitis vinifera GN=VIT_18s0001g12810 PE=4 SV=1	1e-50	ref|XP_002281758.2| PREDICTED: dihydroflavonol-4-reductase-like [Vitis vinifera]	2e-51	lcl|E0CQF8_VITVI/9-262 PF01370.16;Epimerase;	6e-53	V	GO:0003824,catalytic activity;GO:0005488,binding;GO:0009813,flavonoid biosynthetic process;GO:0016491,oxidoreductase activity;GO:0044237,cellular metabolic process;GO:0045552,dihydrokaempferol 4-reductase activity;GO:0050662,coenzyme binding;GO:0055114,oxidation-reduction process;GO:0047890,flavanone 4-reductase activity	EC:1.1.1.219 1.1.1.234	K13082	ko00941, Flavonoid biosynthesis;
Flavonoid biosynthesis	CUST_40324_PI428262014	8.49e-05	3.07948	down	4.37754	4.67575	4.63817	6.194	6.12215	6.24337	A	P	P	P	P	P	TGCTGGAGCCATGATGATATATGTAAATGAATATCTGAGAAAGAGTTGAATCCACACAGC	E1.14.11.9	naringenin 3-dioxygenase	480	-	-	-	-	-	-	-	-	lcl|Q3LVM5_TAROF/23-73 PF00108.18;Thiolase_N;	8e-12	-	-	EC:1.14.11.9	K00475	ko00941, Flavonoid biosynthesis;
Flavonoid biosynthesis	CUST_25132_PI428262022	3.88e-05	2.15358	up	11.1675	11.3095	11.3435	10.137	10.1765	10.1868	P	P	P	P	P	P	TTCGCTGCAAACAGACACATGAAACTCTTTGAGCATTTCTTGTACGACATATAAAGGATT	HCT	shikimate O-hydroxycinnamoyltransferase	294	sp|Q9FI78|HCT_ARATH Hydroxycinnamoyl-Coenzyme A shikimate/quinate hydroxycinnamoyltransferase OS=Arabidopsis thaliana GN=HCT PE=2 SV=1	2e-46	gnl|CDD|166304 PLN02663, PLN02663, hydroxycinnamoyl-CoA:shikimate/quinate hydroxycinnamoyltransferase.	7e-61	tr|C4TNR8|C4TNR8_PRUMU Alcohol acyl-transferase (Fragment) OS=Prunus mume GN=pPmAAT PE=2 SV=1	8e-48	dbj|BAH66890.1| alcohol acyl-transferase [Prunus mume]	8e-48	lcl|E6Y426_SALMI/1-427 PF02458.10;Transferase;	2e-47	-	GO:0016740,transferase activity;GO:0016747,transferase activity, transferring acyl groups other than amino-acyl groups;GO:0016787,hydrolase activity;GO:0009813,flavonoid biosynthetic process;GO:0047672,anthranilate N-benzoyltransferase activity;GO:0047172,shikimate O-hydroxycinnamoyltransferase activity	EC:2.3.1.133	K13065	ko00940, Phenylpropanoid biosynthesis;ko00941, Flavonoid biosynthesis;ko00945, Stilbenoid, diarylheptanoid and gingerol biosynthesis;
Flavonoid biosynthesis	CUST_917_PI428262022	1.05e-07	4.57416	down	13.5175	13.4391	13.4667	15.6855	15.6497	15.6687	P	P	P	P	P	P	TTTCTCAACATAAATGAGCTTGCATCTTTGTGGGAGAAGAAGATTGGACGCACTCTCCCC	LAR	leucoanthocyanidin reductase	1398	sp|Q84V83|LAR_DESUN Leucoanthocyanidin reductase OS=Desmodium uncinatum GN=LAR PE=1 SV=1	8e-149	gnl|CDD|187569 cd05259, PCBER_SDR_a, phenylcoumaran benzylic ether reductase (PCBER) like, atypical (a) SDRs. PCBER and pinoresinol-lariciresinol reductases are NADPH-dependent aromatic alcohol reductases, and are atypical members of the SDR family. Other proteins in this subgroup are identified as eugenol synthase. These proteins contain an N-terminus characteristic of NAD(P)-binding proteins an…	2e-67	tr|A2TJG0|A2TJG0_CAMSI Leucoanthocyanidin reductase OS=Camellia sinensis PE=2 SV=1	0	gb|ABM88784.1| leucoanthocyanidin reductase [Camellia sinensis var. sinensis]	0	lcl|A2TJG0_CAMSI/14-312 PF05368.8;NmrA;	0	-	GO:0005488,binding;GO:0016491,oxidoreductase activity;GO:0033788,leucoanthocyanidin reductase activity;GO:0055114,oxidation-reduction process;GO:0005737,cytoplasm;GO:0047526,2'-hydroxyisoflavone reductase activity	EC:1.17.1.3	K13081	ko00941, Flavonoid biosynthesis;
Flavonoid biosynthesis	CUST_45430_PI428262014	1.98e-05	5.83705	down	2.09898	2.25769	2.45499	4.85625	4.84575	4.74538	A	A	A	P	P	P	TTTTAATTTTGAGCTATAACTACGTAACAATAGCCATACCTTTGACACTGCCATCACCAT	LAR	leucoanthocyanidin reductase	344	-	-	-	-	tr|A2TJG0|A2TJG0_CAMSI Leucoanthocyanidin reductase OS=Camellia sinensis PE=2 SV=1	6e-23	gb|ABM88784.1| leucoanthocyanidin reductase [Camellia sinensis var. sinensis]	6e-23	lcl|A2TJG0_CAMSI/14-312 PF05368.8;NmrA;	1e-23	-	GO:0005488,binding;GO:0016491,oxidoreductase activity;GO:0033788,leucoanthocyanidin reductase activity;GO:0055114,oxidation-reduction process	EC:1.17.1.3	K13081	ko00941, Flavonoid biosynthesis;
Flavonoid biosynthesis	CUST_11731_PI428262014	0.00810801	2.70753	up	6.15576	5.98067	5.9152	4.32308	4.26823	5.14938	P	P	P	P	A	P	AATTGATGTGGCAGTGAAGAGTACATTGCCAAAATAGCCCGGTTGGAAGTGGAGGATACA	HCT	shikimate O-hydroxycinnamoyltransferase	595	-	-	-	-	-	-	-	-	-	-	-	-	EC:2.3.1.133	K13065	ko00940, Phenylpropanoid biosynthesis;ko00941, Flavonoid biosynthesis;ko00945, Stilbenoid, diarylheptanoid and gingerol biosynthesis;
Flavonoid biosynthesis	CUST_40733_PI428262022	5.22e-08	4.79581	down	6.21526	6.22415	6.15531	8.46517	8.46062	8.45427	P	P	P	P	P	P	AGCTTTGGTAAAGCGGGACTTGTTCTTGCTTGGGAATCAACAGAAGATGACTGGAAACGA	E1.14.11.9	naringenin 3-dioxygenase	459	-	-	-	-	tr|B9P7H4|B9P7H4_POPTR Predicted protein (Fragment) OS=Populus trichocarpa GN=POPTRDRAFT_793284 PE=4 SV=1	2e-18	ref|XP_002336949.1| predicted protein [Populus trichocarpa] gb|EEE75585.1| predicted protein [Populus trichocarpa]	2e-18	lcl|B9P7H4_POPTR/17-237 PF03140.10;DUF247;	4e-19	-	-	EC:1.14.11.9	K00475	ko00941, Flavonoid biosynthesis;
Flavonoid biosynthesis	CUST_11962_PI428262022	2.67e-07	2.95477	up	12.4074	12.4738	12.4612	10.8658	10.8873	10.9002	P	P	P	P	P	P	GGCCAGGGGCATTGTTGTTGTTTACTTATATTTCTTTTCATTGTTCTCATTGTTCAGTAC	E2.1.1.104	caffeoyl-CoA O-methyltransferase	546	sp|Q8H9B6|CAMT_SOLTU Caffeoyl-CoA O-methyltransferase OS=Solanum tuberosum GN=CCOAOMT PE=2 SV=1	3e-58	gnl|CDD|166230 PLN02589, PLN02589, caffeoyl-CoA O-methyltransferase.	6e-59	tr|D7SVV2|D7SVV2_VITVI Putative uncharacterized protein OS=Vitis vinifera GN=VIT_07s0031g00350 PE=4 SV=1	2e-57	ref|XP_002282867.1| PREDICTED: caffeoyl-CoA O-methyltransferase [Vitis vinifera] emb|CBI21401.3| unnamed protein product [Vitis vinifera]	2e-57	lcl|Q2WFL0_9ASTR/34-246 PF01596.12;Methyltransf_3;	1e-56	-	GO:0008168,methyltransferase activity;GO:0008171,O-methyltransferase activity;GO:0009809,lignin biosynthetic process;GO:0016740,transferase activity;GO:0032259,methylation;GO:0042409,caffeoyl-CoA O-methyltransferase activity;GO:0046872,metal ion binding	EC:2.1.1.104	K00588	ko00360, Phenylalanine metabolism;ko00940, Phenylpropanoid biosynthesis;ko00941, Flavonoid biosynthesis;ko00945, Stilbenoid, diarylheptanoid and gingerol biosynthesis;
Flavonoid biosynthesis	CUST_4272_PI428262014	2.95e-06	2.24728	down	8.62471	8.71733	8.71641	9.84886	9.86208	9.85206	P	P	P	P	P	P	CTCCATGTTTGTTTAATTGTTTCTATTTTTTGGGTGGTTCCTTTAGAATGTGCTTGGAAC	FLS	flavonol synthase	949	sp|Q9ZWQ9|FLS_CITUN Flavonol synthase/flavanone 3-hydroxylase OS=Citrus unshiu GN=FLS PE=1 SV=1	2e-108	gnl|CDD|166345 PLN02704, PLN02704, flavonol synthase.	4e-134	tr|B6A7R4|B6A7R4_CAMSI Flavonol synthase OS=Camellia sinensis GN=FLS PE=2 SV=1	0	gb|ABA54917.1| flavonol synthase [Camellia sinensis]	0	lcl|A2TJG2_CAMSI/40-147 PF14226.1;DIOX_N;	4e-73	QR	GO:0005737,cytoplasm;GO:0009813,flavonoid biosynthetic process;GO:0016491,oxidoreductase activity;GO:0016702,oxidoreductase activity, acting on single donors with incorporation of molecular oxygen, incorporation of two atoms of oxygen;GO:0016706,oxidoreductase activity, acting on paired donors, with incorporation or reduction of molecular oxygen, 2-oxoglutarate as one donor, and incorporation of …	EC:1.14.11.23	K05278	ko00941, Flavonoid biosynthesis;
Flavonoid biosynthesis	CUST_15763_PI428262014	4.66e-05	2.25768	down	13.0576	13.2315	13.2329	14.3086	14.3525	14.3855	P	P	P	P	P	P	GTCAAATCTACTCGTAGTTTGCAATTAATGATGTTTTGTTTATGTCATGCTTTGGAAGGC	FLS	flavonol synthase	506	sp|Q9M547|FLS_EUSGR Flavonol synthase/flavanone 3-hydroxylase OS=Eustoma grandiflorum GN=FLS PE=2 SV=1	2e-59	gnl|CDD|166345 PLN02704, PLN02704, flavonol synthase.	9e-78	tr|F1KLA0|F1KLA0_9ERIC Flavonol synthase OS=Camellia nitidissima GN=FLS PE=2 SV=1	6e-70	gb|ADZ28516.1| flavonol synthase [Camellia nitidissima]	6e-70	lcl|F1KLA0_9ERIC/199-297 PF03171.15;2OG-FeII_Oxy;	5e-42	-	GO:0005737,cytoplasm;GO:0009813,flavonoid biosynthetic process;GO:0016491,oxidoreductase activity;GO:0016702,oxidoreductase activity, acting on single donors with incorporation of molecular oxygen, incorporation of two atoms of oxygen;GO:0016706,oxidoreductase activity, acting on paired donors, with incorporation or reduction of molecular oxygen, 2-oxoglutarate as one donor, and incorporation of …	EC:1.14.11.23	K05278	ko00941, Flavonoid biosynthesis;
Flavonoid biosynthesis	CUST_41032_PI428262022	1.4e-06	2.33241	down	10.3581	10.3831	10.3039	11.5604	11.5537	11.5963	P	P	P	P	P	P	CATGTCCATTTGGCCTAAGACACTATCCGACTATATGTAAGTTTACTTTAATGCTACATT	E1.14.11.19	leucoanthocyanidin dioxygenase	304	sp|P51093|LDOX_VITVI Leucoanthocyanidin dioxygenase OS=Vitis vinifera PE=2 SV=1	1e-33	gnl|CDD|178721 PLN03178, PLN03178, leucoanthocyanidin dioxygenase; Provisional.	8e-38	tr|D6RT96|D6RT96_9ERIC Anthocyanidin synthase OS=Cyclamen graecum GN=CgraANS PE=2 SV=1	3e-35	dbj|BAJ08044.1| anthocyanidin synthase [Cyclamen graecum]	2e-35	lcl|D6RT96_9ERIC/50-164 PF14226.1;DIOX_N;	1e-36	-	GO:0009813,flavonoid biosynthetic process;GO:0016491,oxidoreductase activity;GO:0016702,oxidoreductase activity, acting on single donors with incorporation of molecular oxygen, incorporation of two atoms of oxygen;GO:0016706,oxidoreductase activity, acting on paired donors, with incorporation or reduction of molecular oxygen, 2-oxoglutarate as one donor, and incorporation of one atom each of oxyg…	EC:1.14.11.19	K05277	ko00941, Flavonoid biosynthesis;
Flavonoid biosynthesis	CUST_1635_PI428262014	0.000194	2.32309	down	4.91704	5.10324	5.10559	6.15557	6.23073	6.3877	P	P	P	P	P	P	TTGCCATTGCCATGGCTTTTCTCACTTTGAGAGATCACAGCAAGAATTGGATGAAGATAT	E1.3.1.77	anthocyanidin reductase	1308	sp|Q9SEV0|BAN_ARATH Anthocyanidin reductase OS=Arabidopsis thaliana GN=BAN PE=1 SV=2	3e-144	gnl|CDD|177790 PLN00198, PLN00198, anthocyanidin reductase; Provisional.	0	tr|Q5VLQ4|Q5VLQ4_CAMSI Leucoanthocyanidin reductase OS=Camellia sinensis GN=LCR PE=2 SV=1	0	gb|AAO13092.1| leucoanthocyanidin reductase [Camellia sinensis]	0	lcl|Q5VLQ4_CAMSI/21-276 PF01370.16;Epimerase;	8e-177	V	GO:0003824,catalytic activity;GO:0005488,binding;GO:0009813,flavonoid biosynthetic process;GO:0016491,oxidoreductase activity;GO:0044237,cellular metabolic process;GO:0045552,dihydrokaempferol 4-reductase activity;GO:0050662,coenzyme binding;GO:0055114,oxidation-reduction process;GO:0047890,flavanone 4-reductase activity	EC:1.3.1.77	K08695	ko00941, Flavonoid biosynthesis;
Flavonoid biosynthesis	CUST_26418_PI428262022	0.00133725	3.0759	up	6.40622	6.06752	6.2738	4.52024	4.97531	4.38896	P	P	P	P	P	P	AAGTCCCATCCCTAGTTGGGCTTGGTAATATATATCCCATTCCTTCAAAACTGGGACTGG	HCT	shikimate O-hydroxycinnamoyltransferase	264	sp|Q8GSM7|HCT_TOBAC Hydroxycinnamoyl-Coenzyme A shikimate/quinate hydroxycinnamoyltransferase OS=Nicotiana tabacum GN=HCT PE=1 SV=1	5e-32	gnl|CDD|166304 PLN02663, PLN02663, hydroxycinnamoyl-CoA:shikimate/quinate hydroxycinnamoyltransferase.	8e-41	tr|C4TNR8|C4TNR8_PRUMU Alcohol acyl-transferase (Fragment) OS=Prunus mume GN=pPmAAT PE=2 SV=1	7e-33	dbj|BAH66890.1| alcohol acyl-transferase [Prunus mume]	6e-33	lcl|B4FIA2_MAIZE/2-319 PF02458.10;Transferase;	3e-32	-	GO:0016740,transferase activity;GO:0016747,transferase activity, transferring acyl groups other than amino-acyl groups;GO:0016787,hydrolase activity;GO:0009813,flavonoid biosynthetic process;GO:0047672,anthranilate N-benzoyltransferase activity	EC:2.3.1.133	K13065	ko00940, Phenylpropanoid biosynthesis;ko00941, Flavonoid biosynthesis;ko00945, Stilbenoid, diarylheptanoid and gingerol biosynthesis;
Flavonoid biosynthesis	CUST_48452_PI428262014	0.000203	5.57399	down	13.0823	13.6857	13.6145	15.9338	15.9667	15.9181	P	P	P	P	P	P	CCAGCAAATATTCAACCAAACAATATGCCGAGTACCGTTATCGCAAATTCAATAAGATTC	FLS	flavonol synthase	325	-	-	gnl|CDD|166345 PLN02704, PLN02704, flavonol synthase.	6e-23	tr|B6A7R4|B6A7R4_CAMSI Flavonol synthase OS=Camellia sinensis GN=FLS PE=2 SV=1	4e-26	gb|ABA54917.1| flavonol synthase [Camellia sinensis]	4e-26	lcl|B6A7R4_CAMSI/194-292 PF03171.15;2OG-FeII_Oxy;	1e-12	QR	GO:0016491,oxidoreductase activity;GO:0016706,oxidoreductase activity, acting on paired donors, with incorporation or reduction of molecular oxygen, 2-oxoglutarate as one donor, and incorporation of one atom each of oxygen into both donors;GO:0055114,oxidation-reduction process	EC:1.14.11.23	K05278	ko00941, Flavonoid biosynthesis;
Flavonoid biosynthesis	CUST_1115_PI428262022	1.66e-08	15.4768	down	9.49921	9.48081	9.45013	13.4376	13.382	13.4667	P	P	P	P	P	P	TGATGGCACTGTCAAAGCTTACTTTGTTGATGGGTCTGATATTGGAAAATTCACAATGAA	LAR	leucoanthocyanidin reductase	1337	sp|Q84V83|LAR_DESUN Leucoanthocyanidin reductase OS=Desmodium uncinatum GN=LAR PE=1 SV=1	6e-149	gnl|CDD|187569 cd05259, PCBER_SDR_a, phenylcoumaran benzylic ether reductase (PCBER) like, atypical (a) SDRs. PCBER and pinoresinol-lariciresinol reductases are NADPH-dependent aromatic alcohol reductases, and are atypical members of the SDR family. Other proteins in this subgroup are identified as eugenol synthase. These proteins contain an N-terminus characteristic of NAD(P)-binding proteins an…	1e-60	tr|C6L1M5|C6L1M5_DIOKA Putative leucoanthocyanidin reductase OS=Diospyros kaki GN=DkLAR1 PE=2 SV=1	2e-176	dbj|BAH89267.1| putative leucoanthocyanidin reductase [Diospyros kaki]	2e-176	lcl|A2TJG0_CAMSI/14-312 PF05368.8;NmrA;	1e-170	-	GO:0005488,binding;GO:0016491,oxidoreductase activity;GO:0033788,leucoanthocyanidin reductase activity;GO:0055114,oxidation-reduction process;GO:0005737,cytoplasm;GO:0047526,2'-hydroxyisoflavone reductase activity	EC:1.17.1.3	K13081	ko00941, Flavonoid biosynthesis;
Flavonoid biosynthesis	CUST_1476_PI428262022	8.42e-07	2.18118	down	16.1832	16.1109	16.1298	17.2689	17.2614	17.2689	P	P	P	P	P	P	TCTTCGTCCATGTTGGTGATCAACTTGAGGTACTAAGCAATGGTAAGTACAAGAGTGTTC	FLS	flavonol synthase	1249	sp|Q9ZWQ9|FLS_CITUN Flavonol synthase/flavanone 3-hydroxylase OS=Citrus unshiu GN=FLS PE=1 SV=1	7e-125	gnl|CDD|166345 PLN02704, PLN02704, flavonol synthase.	6e-153	tr|A2TJG2|A2TJG2_CAMSI Flavonol synthase OS=Camellia sinensis PE=2 SV=1	0	gb|ABM88786.1| flavonol synthase [Camellia sinensis]	0	lcl|A2TJG2_CAMSI/40-147 PF14226.1;DIOX_N;	9e-73	QR	GO:0005737,cytoplasm;GO:0009813,flavonoid biosynthetic process;GO:0016491,oxidoreductase activity;GO:0016702,oxidoreductase activity, acting on single donors with incorporation of molecular oxygen, incorporation of two atoms of oxygen;GO:0016706,oxidoreductase activity, acting on paired donors, with incorporation or reduction of molecular oxygen, 2-oxoglutarate as one donor, and incorporation of …	EC:1.14.11.23	K05278	ko00941, Flavonoid biosynthesis;
Flavonoid biosynthesis	CUST_14676_PI428262022	5.55e-08	15.8864	down	8.89979	8.91672	9.02128	12.9366	12.9514	12.919	P	P	P	P	P	P	GAGAAGAAAGATTCATATAGCCGAACTCATTTAATGAGACTTAAGGCTTGGTTTGATTTG	LAR	leucoanthocyanidin reductase	483	-	-	-	-	-	-	-	-	-	-	-	-	EC:1.17.1.3	K13081	ko00941, Flavonoid biosynthesis;
Flavonoid biosynthesis	CUST_4333_PI428262022	3.39e-07	2.19268	down	10.0913	10.0953	10.0538	11.1946	11.21	11.2338	P	P	P	P	P	P	CAAATTCAAGTGAGAAGCTATCGTGACTCCTGATCATATATGAATGATGAATGCAATCAA	E2.1.1.104	caffeoyl-CoA O-methyltransferase	854	sp|Q9C5D7|CAMT3_ARATH Probable caffeoyl-CoA O-methyltransferase At4g26220 OS=Arabidopsis thaliana GN=At4g26220 PE=2 SV=1	1e-28	-	-	tr|C6T2I6|C6T2I6_SOYBN Putative uncharacterized protein OS=Glycine max PE=2 SV=1	3e-38	gb|ACU15852.1| unknown [Glycine max]	3e-38	-	-	-	GO:0008168,methyltransferase activity;GO:0008171,O-methyltransferase activity;GO:0009809,lignin biosynthetic process;GO:0016740,transferase activity;GO:0032259,methylation;GO:0042409,caffeoyl-CoA O-methyltransferase activity;GO:0046872,metal ion binding	EC:2.1.1.104	K00588	ko00360, Phenylalanine metabolism;ko00940, Phenylpropanoid biosynthesis;ko00941, Flavonoid biosynthesis;ko00945, Stilbenoid, diarylheptanoid and gingerol biosynthesis;
Flavonoid biosynthesis	CUST_40833_PI428262022	2.38e-05	2.33794	down	10.5743	10.4082	10.4184	11.6864	11.6767	11.7135	P	P	P	P	P	P	TCTTCCCTGAAGACAAGCGTGACATGTCCATTTGGCCTAAGACACTATCCGACTATATTC	E1.14.11.19	leucoanthocyanidin dioxygenase	371	sp|P51093|LDOX_VITVI Leucoanthocyanidin dioxygenase OS=Vitis vinifera PE=2 SV=1	4e-23	-	-	tr|G0X8B9|G0X8B9_FAGTA Anthocyanidin synthase (Fragment) OS=Fagopyrum tataricum GN=ANS PE=2 SV=1	7e-22	emb|CBI34777.3| unnamed protein product [Vitis vinifera]	6e-22	lcl|Q6PTC5_CITSI/49-163 PF14226.1;DIOX_N;	5e-21	-	GO:0009813,flavonoid biosynthetic process;GO:0016491,oxidoreductase activity;GO:0016702,oxidoreductase activity, acting on single donors with incorporation of molecular oxygen, incorporation of two atoms of oxygen;GO:0016706,oxidoreductase activity, acting on paired donors, with incorporation or reduction of molecular oxygen, 2-oxoglutarate as one donor, and incorporation of one atom each of oxyg…	EC:1.14.11.19	K05277	ko00941, Flavonoid biosynthesis;
Flavonoid biosynthesis	CUST_18451_PI428262022	3.59e-07	5.57893	down	9.39009	9.49251	9.41017	11.9258	11.866	11.941	P	P	P	P	P	P	AATGCTGTTCTTGAAATAATAAGTAATCCCTGTGGAATGAAAGAGCTATCGTGGTGGCAC	E1.14.13.21	flavonoid 3'-monooxygenase	419	sp|P48418|C75A1_PETHY Flavonoid 3',5'-hydroxylase 1 OS=Petunia hybrida GN=CYP75A1 PE=2 SV=1	6e-26	gnl|CDD|177725 PLN00110, PLN00110, flavonoid 3',5'-hydroxylase (F3'5'H); Provisional.	2e-38	tr|A5AJJ9|A5AJJ9_VITVI Putative uncharacterized protein OS=Vitis vinifera GN=VITISV_038979 PE=3 SV=1	3e-27	emb|CAN80142.1| hypothetical protein VITISV_038979 [Vitis vinifera]	3e-27	lcl|D7TIQ2_VITVI/79-537 PF00067.17;p450;	7e-23	-	GO:0004497,monooxygenase activity;GO:0005506,iron ion binding;GO:0005783,endoplasmic reticulum;GO:0005792,microsome;GO:0009055,electron carrier activity;GO:0016491,oxidoreductase activity;GO:0016705,oxidoreductase activity, acting on paired donors, with incorporation or reduction of molecular oxygen;GO:0020037,heme binding;GO:0033772,flavonoid 3',5'-hydroxylase activity;GO:0046872,metal ion bindi…	EC:1.14.13.21	K05280	ko00941, Flavonoid biosynthesis;ko00944, Flavone and flavonol biosynthesis;
Flavonoid biosynthesis	CUST_43364_PI428262014	1.32e-06	3.45721	down	15.4599	15.3319	15.3677	17.1725	17.1663	17.1896	P	P	P	P	P	P	TGGGAAGAATTTTACTAGATGAGACGGATGGAAACACTGCCCAGAATCATGTTGTTGAAG	LAR	leucoanthocyanidin reductase	362	-	-	-	-	tr|A2TJG0|A2TJG0_CAMSI Leucoanthocyanidin reductase OS=Camellia sinensis PE=2 SV=1	9e-28	gb|ABM88784.1| leucoanthocyanidin reductase [Camellia sinensis var. sinensis]	8e-28	lcl|A2TJG0_CAMSI/14-312 PF05368.8;NmrA;	9e-26	-	GO:0005488,binding;GO:0016491,oxidoreductase activity;GO:0033788,leucoanthocyanidin reductase activity;GO:0055114,oxidation-reduction process	EC:1.17.1.3	K13081	ko00941, Flavonoid biosynthesis;
Flavonoid biosynthesis	CUST_1422_PI428262014	6.06e-06	2.02774	down	14.4579	14.4036	14.393	15.4878	15.4044	15.4219	P	P	P	P	P	P	CAGTTGGGCAAATTGTTGAAACTCAGTTATCAAAACATCTTTGATTTGATAGCCTTGTTG	E1.3.1.77	anthocyanidin reductase	1359	sp|Q9SEV0|BAN_ARATH Anthocyanidin reductase OS=Arabidopsis thaliana GN=BAN PE=1 SV=2	1e-152	gnl|CDD|177790 PLN00198, PLN00198, anthocyanidin reductase; Provisional.	0	tr|D5LMJ0|D5LMJ0_CAMSI Anthocyanidin reductase OS=Camellia sinensis GN=ANR PE=2 SV=1	0	gb|ADF43751.1| anthocyanidin reductase [Camellia sinensis]	0	lcl|Q6DV46_CAMSI/11-265 PF01370.16;Epimerase;	1e-177	V	GO:0003824,catalytic activity;GO:0005488,binding;GO:0009813,flavonoid biosynthetic process;GO:0016491,oxidoreductase activity;GO:0044237,cellular metabolic process;GO:0045552,dihydrokaempferol 4-reductase activity;GO:0050662,coenzyme binding;GO:0055114,oxidation-reduction process;GO:0047890,flavanone 4-reductase activity	EC:1.3.1.77	K08695	ko00941, Flavonoid biosynthesis;
Flavonoid biosynthesis	CUST_58515_PI428262014	7.91e-07	2.52535	down	12.6378	12.6551	12.6831	14.0377	13.9655	13.9823	P	P	P	P	P	P	GGGAGAGATCAATGAAGACAACGTTCTTTACATTGTTGAGAACATCAACGTTGCTGCAAT	CYP73A	trans-cinnamate 4-monooxygenase	333	sp|P48522|TCMO_CATRO Trans-cinnamate 4-monooxygenase OS=Catharanthus roseus GN=CYP73A4 PE=2 SV=1	5e-60	gnl|CDD|178017 PLN02394, PLN02394, trans-cinnamate 4-monooxygenase.	6e-79	tr|Q0PCE7|Q0PCE7_SOLME Cinnamate 4-hydroxylase (Fragment) OS=Solanum melongena GN=c4h2 PE=2 SV=1	2e-61	dbj|BAF03071.1| cinnamate 4-hydroxylase [Solanum melongena]	2e-61	lcl|Q0PCE7_SOLME/1-277 PF00067.17;p450;	5e-62	-	GO:0004497,monooxygenase activity;GO:0005506,iron ion binding;GO:0009055,electron carrier activity;GO:0016491,oxidoreductase activity;GO:0016705,oxidoreductase activity, acting on paired donors, with incorporation or reduction of molecular oxygen;GO:0016710,trans-cinnamate 4-monooxygenase activity;GO:0020037,heme binding;GO:0046872,metal ion binding;GO:0055114,oxidation-reduction process	EC:1.14.13.11	K00487	ko00360, Phenylalanine metabolism;ko00940, Phenylpropanoid biosynthesis;ko00941, Flavonoid biosynthesis;ko00945, Stilbenoid, diarylheptanoid and gingerol biosynthesis;
Flavonoid biosynthesis	CUST_7447_PI428262014	8.89e-05	12.2006	down	2.24781	2.64355	1.91652	5.73322	5.88627	6.01503	A	A	A	P	P	P	AAACATTCATCCATAGTTCGAAAAGTTTCATCTGGATAGAGATTGCTCACTTCAACTTCA	LAR	leucoanthocyanidin reductase	735	sp|Q84V83|LAR_DESUN Leucoanthocyanidin reductase OS=Desmodium uncinatum GN=LAR PE=1 SV=1	2e-58	-	-	tr|A2TJG0|A2TJG0_CAMSI Leucoanthocyanidin reductase OS=Camellia sinensis PE=2 SV=1	1e-69	gb|ABM88784.1| leucoanthocyanidin reductase [Camellia sinensis var. sinensis]	1e-69	lcl|A2TJG0_CAMSI/14-312 PF05368.8;NmrA;	3e-68	-	GO:0005488,binding;GO:0016491,oxidoreductase activity;GO:0033788,leucoanthocyanidin reductase activity;GO:0055114,oxidation-reduction process;GO:0000166,nucleotide binding	EC:1.17.1.3	K13081	ko00941, Flavonoid biosynthesis;
Flavonoid biosynthesis	CUST_16144_PI428262022	0.00309178	2.98616	up	4.69264	5.20069	5.49239	3.7038	3.51776	3.42927	P	P	P	A	A	P	AGAAATGCGATCATCATCTTCAGAGTAGTCAACTGTTGGAATGAGTTGCTGGAGCTCCGA	HCT	shikimate O-hydroxycinnamoyltransferase	454	sp|Q8GSM7|HCT_TOBAC Hydroxycinnamoyl-Coenzyme A shikimate/quinate hydroxycinnamoyltransferase OS=Nicotiana tabacum GN=HCT PE=1 SV=1	2e-54	gnl|CDD|166304 PLN02663, PLN02663, hydroxycinnamoyl-CoA:shikimate/quinate hydroxycinnamoyltransferase.	7e-67	tr|Q70Q37|Q70Q37_NICBE Hydroxycinnamoyl-CoA hydroxycinnamoyltransferase (Fragment) OS=Nicotiana benthamiana GN=hct PE=2 SV=1	2e-53	emb|CAD88491.1| hydroxycinnamoyl-CoA hydroxycinnamoyltransferase [Nicotiana benthamiana]	2e-53	lcl|Q70Q37_NICBE/1-319 PF02458.10;Transferase;	5e-54	-	GO:0016740,transferase activity;GO:0016747,transferase activity, transferring acyl groups other than amino-acyl groups;GO:0016787,hydrolase activity;GO:0009813,flavonoid biosynthetic process;GO:0047672,anthranilate N-benzoyltransferase activity	EC:2.3.1.133	K13065	ko00940, Phenylpropanoid biosynthesis;ko00941, Flavonoid biosynthesis;ko00945, Stilbenoid, diarylheptanoid and gingerol biosynthesis;
Flavonoid biosynthesis	CUST_920_PI428262014	0.00106975	3.53595	up	5.0552	4.84645	5.19316	3.47008	3.31958	2.83885	P	P	P	A	A	A	CAGCTACCCTTCAATTCAAACGGACGGAATTCCAACTTTCTTGTAGAACTTATTTATTTA	LAR	leucoanthocyanidin reductase	1518	sp|Q84V83|LAR_DESUN Leucoanthocyanidin reductase OS=Desmodium uncinatum GN=LAR PE=1 SV=1	3e-148	gnl|CDD|187569 cd05259, PCBER_SDR_a, phenylcoumaran benzylic ether reductase (PCBER) like, atypical (a) SDRs. PCBER and pinoresinol-lariciresinol reductases are NADPH-dependent aromatic alcohol reductases, and are atypical members of the SDR family. Other proteins in this subgroup are identified as eugenol synthase. These proteins contain an N-terminus characteristic of NAD(P)-binding proteins an…	1e-66	tr|A2TJG0|A2TJG0_CAMSI Leucoanthocyanidin reductase OS=Camellia sinensis PE=2 SV=1	0	gb|ABM88784.1| leucoanthocyanidin reductase [Camellia sinensis var. sinensis]	0	lcl|A2TJG0_CAMSI/14-312 PF05368.8;NmrA;	0	-	GO:0005488,binding;GO:0016491,oxidoreductase activity;GO:0033788,leucoanthocyanidin reductase activity;GO:0055114,oxidation-reduction process;GO:0005737,cytoplasm;GO:0047526,2'-hydroxyisoflavone reductase activity	EC:1.17.1.3	K13081	ko00941, Flavonoid biosynthesis;
Flavonoid biosynthesis	CUST_47886_PI428262014	2.86e-06	2.5106	down	8.53806	8.52741	8.43178	9.81091	9.84123	9.8292	P	P	P	P	P	P	AGGATTACTCTGTCCCACTCTCATGTCTCCCTATTCCAAACATCCTTTTTATCATTGGAT	DFR	bifunctional dihydroflavonol 4-reductase/flavanone 4-reductase	444	sp|Q9XES5|DFRA_MALDO Bifunctional dihydroflavonol 4-reductase/flavanone 4-reductase OS=Malus domestica GN=DFR PE=1 SV=1	1e-27	gnl|CDD|178256 PLN02650, PLN02650, dihydroflavonol-4-reductase.	6e-38	tr|D2KY90|D2KY90_9ERIC Dihydroflavonol 4-reductase (Fragment) OS=Camellia japonica GN=DFR PE=2 SV=1	7e-34	dbj|BAI66081.1| dihydroflavonol 4-reductase [Camellia japonica]	6e-34	-	-	-	GO:0003824,catalytic activity;GO:0005488,binding;GO:0009813,flavonoid biosynthetic process;GO:0016491,oxidoreductase activity;GO:0044237,cellular metabolic process;GO:0045552,dihydrokaempferol 4-reductase activity;GO:0047890,flavanone 4-reductase activity;GO:0050662,coenzyme binding;GO:0055114,oxidation-reduction process	EC:1.1.1.219 1.1.1.234	K13082	ko00941, Flavonoid biosynthesis;
Flavonoid biosynthesis	CUST_45751_PI428262022	1.44e-07	15.2197	down	8.80355	8.95094	8.93624	12.8347	12.8422	12.7975	P	P	P	P	P	P	AACATGAATGAGCTTTCCTCGTTGTGGGAGAAGAAGATTGGATATATGCTCCCAGGCTCA	LAR	leucoanthocyanidin reductase	342	sp|Q84V83|LAR_DESUN Leucoanthocyanidin reductase OS=Desmodium uncinatum GN=LAR PE=1 SV=1	3e-38	-	-	tr|A2TJG0|A2TJG0_CAMSI Leucoanthocyanidin reductase OS=Camellia sinensis PE=2 SV=1	3e-47	gb|ABM88784.1| leucoanthocyanidin reductase [Camellia sinensis var. sinensis]	3e-47	lcl|A2TJG0_CAMSI/14-312 PF05368.8;NmrA;	3e-48	-	GO:0005488,binding;GO:0016491,oxidoreductase activity;GO:0033788,leucoanthocyanidin reductase activity;GO:0055114,oxidation-reduction process;GO:0005737,cytoplasm;GO:0047526,2'-hydroxyisoflavone reductase activity	EC:1.17.1.3	K13081	ko00941, Flavonoid biosynthesis;
Flavonoid biosynthesis	CUST_8023_PI428262014	2.41e-08	5.33783	down	8.7037	8.76584	8.74612	11.1452	11.1653	11.1539	P	P	P	P	P	P	TCATTTAAGGTTGTTTTGACTAGCTGCAATACAAGCATGTTAGTATTCGTGGAGTCGAGA	E1.14.13.21	flavonoid 3'-monooxygenase	710	sp|O04773|C75A6_CAMME Flavonoid 3',5'-hydroxylase OS=Campanula medium GN=CYP75A6 PE=2 SV=1	3e-44	gnl|CDD|177725 PLN00110, PLN00110, flavonoid 3',5'-hydroxylase (F3'5'H); Provisional.	2e-65	tr|A5AJJ9|A5AJJ9_VITVI Putative uncharacterized protein OS=Vitis vinifera GN=VITISV_038979 PE=3 SV=1	8e-49	emb|CAN80142.1| hypothetical protein VITISV_038979 [Vitis vinifera]	7e-49	lcl|D7TIQ2_VITVI/79-537 PF00067.17;p450;	2e-44	-	GO:0004497,monooxygenase activity;GO:0005506,iron ion binding;GO:0009055,electron carrier activity;GO:0016491,oxidoreductase activity;GO:0016705,oxidoreductase activity, acting on paired donors, with incorporation or reduction of molecular oxygen;GO:0020037,heme binding;GO:0033772,flavonoid 3',5'-hydroxylase activity;GO:0046872,metal ion binding;GO:0055114,oxidation-reduction process;GO:0005783,e…	EC:1.14.13.21	K05280	ko00941, Flavonoid biosynthesis;ko00944, Flavone and flavonol biosynthesis;
Flavonoid biosynthesis	CUST_9136_PI428262014	3.38e-05	2.49631	down	11.1591	10.9706	10.961	12.3539	12.3522	12.3439	P	P	P	P	P	P	AATAGCACCGCCACATTCACACAATTTTTACAGTCAGAATACATACAATTGAGACTCTTT	E5.5.1.6	chalcone isomerase	671	sp|Q45QI7|CFI_CAMSI Chalcone--flavonone isomerase OS=Camellia sinensis GN=CHI PE=2 SV=2	1e-83	gnl|CDD|178173 PLN02559, PLN02559, chalcone--flavonone isomerase.	1e-89	tr|F1CGY6|F1CGY6_9ERIC Chalcone isomerase OS=Camellia nitidissima GN=CHI PE=2 SV=1	1e-82	gb|ADZ28513.1| chalcone isomerase [Camellia nitidissima]	1e-82	lcl|F1CGY6_9ERIC/19-216 PF02431.10;Chalcone;	1e-83	-	GO:0009813,flavonoid biosynthetic process;GO:0016853,isomerase activity;GO:0016872,intramolecular lyase activity;GO:0042398,cellular modified amino acid biosynthetic process;GO:0045430,chalcone isomerase activity	EC:5.5.1.6	K01859	ko00941, Flavonoid biosynthesis;
Flavonoid biosynthesis	CUST_43981_PI428262022	0.000253	5.69246	down	11.5755	12.2184	12.153	14.4796	14.4883	14.5061	P	P	P	P	P	P	CCAAATTTATGGTGATGGCAGTGTCAAAGCATCGTTCACACACGACATTTTCATTAAGGG	LAR	leucoanthocyanidin reductase	464	sp|Q84V83|LAR_DESUN Leucoanthocyanidin reductase OS=Desmodium uncinatum GN=LAR PE=1 SV=1	5e-28	-	-	tr|A2TJG0|A2TJG0_CAMSI Leucoanthocyanidin reductase OS=Camellia sinensis PE=2 SV=1	7e-47	gb|ABM88784.1| leucoanthocyanidin reductase [Camellia sinensis var. sinensis]	7e-47	lcl|A2TJG0_CAMSI/14-312 PF05368.8;NmrA;	1e-37	-	GO:0005488,binding;GO:0016491,oxidoreductase activity;GO:0033788,leucoanthocyanidin reductase activity;GO:0055114,oxidation-reduction process	EC:1.17.1.3	K13081	ko00941, Flavonoid biosynthesis;
Flavonoid biosynthesis	CUST_33225_PI428262014	1.96e-05	2.02437	down	8.26949	8.27726	8.18793	9.32122	9.20832	9.25756	P	P	P	P	P	P	GCGTGATGCAGTTTTCCCTTCTCTCGGGAAATTTCCCATCATATATTAGAATCAATTTTC	E1.3.1.77	anthocyanidin reductase	519	-	-	gnl|CDD|177790 PLN00198, PLN00198, anthocyanidin reductase; Provisional.	8e-58	tr|D5LMJ0|D5LMJ0_CAMSI Anthocyanidin reductase OS=Camellia sinensis GN=ANR PE=2 SV=1	3e-48	gb|ADF43751.1| anthocyanidin reductase [Camellia sinensis]	3e-48	lcl|E3U3P9_9ROSA/1-108 PF01370.16;Epimerase;	5e-18	-	GO:0003824,catalytic activity;GO:0005488,binding;GO:0044237,cellular metabolic process;GO:0050662,coenzyme binding	EC:1.3.1.77	K08695	ko00941, Flavonoid biosynthesis;
Flavonoid biosynthesis	CUST_39986_PI428262022	3.96e-08	3.68205	down	15.6998	15.6466	15.6592	17.5496	17.5581	17.5393	P	P	P	P	P	P	ATGGAAACACTGCCCAGAATCATGTTGTTGAAGTACTTCCCATCACAATGTGTGCTTGAT	LAR	leucoanthocyanidin reductase	381	-	-	-	-	tr|A2TJG0|A2TJG0_CAMSI Leucoanthocyanidin reductase OS=Camellia sinensis PE=2 SV=1	1e-47	gb|ABM88784.1| leucoanthocyanidin reductase [Camellia sinensis var. sinensis]	1e-47	lcl|A2TJG0_CAMSI/14-312 PF05368.8;NmrA;	3e-25	-	GO:0005488,binding;GO:0016491,oxidoreductase activity;GO:0033788,leucoanthocyanidin reductase activity;GO:0055114,oxidation-reduction process	EC:1.17.1.3	K13081	ko00941, Flavonoid biosynthesis;
Photosynthesis	CUST_2200_PI428262022	1.27e-07	2.0954	down	13.9094	13.8697	13.8776	14.9595	14.9448	14.9541	P	P	P	P	P	P	TATTGGAGTACTCTTGCAATTCTCAATATTTCTCTCAATTTTGAGGCACTTGACCTTCAT	LHCB5	light-harvesting complex II chlorophyll a/b binding protein 5	1101	sp|Q9XF89|CB5_ARATH Chlorophyll a-b binding protein CP26, chloroplastic OS=Arabidopsis thaliana GN=LHCB5 PE=2 SV=1	1e-149	gnl|CDD|177662 PLN00025, PLN00025, photosystem II light harvesting chlorophyll a/b binding protein; Provisional.	9e-86	tr|A5B523|A5B523_VITVI Putative uncharacterized protein OS=Vitis vinifera GN=VITISV_023565 PE=4 SV=1	1e-156	ref|XP_002264295.1| PREDICTED: chlorophyll a-b binding protein CP26, chloroplastic [Vitis vinifera] emb|CAN76428.1| hypothetical protein VITISV_023565 [Vitis vinifera] emb|CBI16969.3| unnamed protein product [Vitis vinifera]	9e-157	lcl|A5B523_VITVI/91-254 PF00504.16;Chloroa_b-bind;	1e-111	-	GO:0009507,chloroplast;GO:0009522,photosystem I;GO:0009523,photosystem II;GO:0009535,chloroplast thylakoid membrane;GO:0009536,plastid;GO:0009579,thylakoid;GO:0009765,photosynthesis, light harvesting;GO:0015979,photosynthesis;GO:0016020,membrane;GO:0016021,integral to membrane;GO:0016168,chlorophyll binding;GO:0018298,protein-chromophore linkage;GO:0046872,metal ion binding	-	K08916	ko00196, Photosynthesis - antenna proteins;
Photosynthesis	CUST_16448_PI428262022	0.00804687	2.05045	down	11.4	11.9826	12.0388	12.868	12.9232	12.7382	P	P	P	P	P	P	TACCACTACGACTACTACTTGTTTCTCAGTTGGCAAATTGATTGTGTGTGTGTGTCCCCG	psaH	photosystem I subunit VI	454	sp|P22179|PSAH_SPIOL Photosystem I reaction center subunit VI, chloroplastic OS=Spinacia oleracea GN=PSAH PE=1 SV=1	1e-41	gnl|CDD|146063 pfam03244, PSI_PsaH, Photosystem I reaction centre subunit VI. Photosystem I (PSI) is an integral membrane protein complex that uses light energy to mediate electron transfer from plastocyanin to ferredoxin.	1e-42	tr|A9PFT6|A9PFT6_POPTR Putative uncharacterized protein OS=Populus trichocarpa PE=4 SV=1	6e-45	gb|ABK95239.1| unknown [Populus trichocarpa]	5e-45	lcl|B9RQK6_RICCO/6-144 PF03244.9;PSI_PsaH;	8e-40	-	GO:0009507,chloroplast;GO:0009522,photosystem I;GO:0009535,chloroplast thylakoid membrane;GO:0009536,plastid;GO:0009538,photosystem I reaction center;GO:0009579,thylakoid;GO:0015979,photosynthesis;GO:0016020,membrane;GO:0016021,integral to membrane	-	K02695	ko00195, Photosynthesis;
Photosynthesis	CUST_2706_PI428262022	0.000194	2.46552	up	14.3836	14.6251	14.6717	13.1978	13.3412	13.2358	P	P	P	P	P	P	GCCCACTGGAGCTGATGTTGCAGCCATTTCTCTCTCTCTCTCTCTAAATATATATATGGT	LHCB6	light-harvesting complex II chlorophyll a/b binding protein 6	1036	sp|P27524|CB4A_SOLLC Chlorophyll a-b binding protein CP24 10A, chloroplastic OS=Solanum lycopersicum GN=CAP10A PE=3 SV=1	1e-134	gnl|CDD|177766 PLN00170, PLN00170, photosystem II light-harvesting-Chl-binding protein Lhcb6 (CP24); Provisional.	5e-159	tr|G7INT9|G7INT9_MEDTR Chloroplast chlorophyll a/b-binding protein CP24 OS=Medicago truncatula GN=MTR_2g008610 PE=4 SV=1	7e-137	ref|XP_003593177.1| Chloroplast chlorophyll a/b-binding protein CP24 [Medicago truncatula] gb|AES63428.1| Chloroplast chlorophyll a/b-binding protein CP24 [Medicago truncatula]	6e-137	lcl|D1MWY9_CITLA/66-244 PF00504.16;Chloroa_b-bind;	4e-112	-	GO:0009507,chloroplast;GO:0009523,photosystem II;GO:0009535,chloroplast thylakoid membrane;GO:0009536,plastid;GO:0009579,thylakoid;GO:0009765,photosynthesis, light harvesting;GO:0015979,photosynthesis;GO:0016020,membrane;GO:0016021,integral to membrane;GO:0016168,chlorophyll binding;GO:0018298,protein-chromophore linkage;GO:0009522,photosystem I;GO:0046872,metal ion binding	-	K08917	ko00196, Photosynthesis - antenna proteins;
Photosynthesis	CUST_47530_PI428262014	1.54e-07	4.75138	down	9.5328	9.46136	9.43914	11.7223	11.7328	11.7232	P	P	P	P	P	P	CACTGCAACATCTTTTCGGTAGGTCGCCTTTTGATATAAGAAAGTTTTATTTCACAAATC	LHCA2	light-harvesting complex I chlorophyll a/b binding protein 2	417	-	-	gnl|CDD|177716 PLN00098, PLN00098, light-harvesting complex I chlorophyll a/b-binding protein (Lhac); Provisional.	3e-38	tr|B9MT12|B9MT12_POPTR Light-harvesting complex I protein Lhca6 OS=Populus trichocarpa GN=Lhca6 PE=4 SV=1	4e-37	ref|XP_002326295.1| light-harvesting complex I protein Lhca6 [Populus trichocarpa] gb|EEE71965.1| light-harvesting complex I protein Lhca6 [Populus trichocarpa]	4e-37	-	-	-	GO:0009507,chloroplast;GO:0009765,photosynthesis, light harvesting;GO:0015979,photosynthesis;GO:0016020,membrane	-	K08908	ko00196, Photosynthesis - antenna proteins;
Photosynthesis	CUST_2531_PI428262014	0.00281248	3.12375	down	8.39883	9.15129	9.15107	10.5622	10.5387	10.5301	P	P	P	P	P	P	GTCTACCAGAAATAGTAGCGACTCTAGGAATTTTTTGTTAGTGGTGTCAATCAAAAACTT	psbS	photosystem II 22kDa protein	1157	sp|Q9SMB4|PSBS_TOBAC Photosystem II 22 kDa protein, chloroplastic OS=Nicotiana tabacum GN=PSBS PE=2 SV=1	1e-98	-	-	tr|E0CR63|E0CR63_VITVI Putative uncharacterized protein OS=Vitis vinifera GN=VIT_18s0001g02740 PE=4 SV=1	3e-111	ref|XP_002285857.1| PREDICTED: photosystem II 22 kDa protein, chloroplastic [Vitis vinifera] emb|CBI19017.3| unnamed protein product [Vitis vinifera]	3e-111	lcl|A9PIG1_POPTR/45-221 PF00504.16;Chloroa_b-bind;	8e-67	-	GO:0009507,chloroplast;GO:0009523,photosystem II;GO:0009535,chloroplast thylakoid membrane;GO:0009536,plastid;GO:0009579,thylakoid;GO:0015979,photosynthesis;GO:0016020,membrane;GO:0016021,integral to membrane	-	K03542	ko00195, Photosynthesis;
Photosynthesis	CUST_12822_PI428262014	1.46e-06	3.54278	up	9.93153	9.946	9.84494	8.121	8.03436	8.09247	P	P	P	P	P	P	TCCCTTTGCCCTTATACAGAAATCGTCTCTGCAGGTGGGAAAGTGGTTGTTTCTATCAGA	petH	ferredoxin--NADP+ reductase	572	-	-	-	-	-	-	-	-	-	-	-	-	EC:1.18.1.2	K02641	ko00195, Photosynthesis;
Photosynthesis	CUST_25400_PI428262022	1.42e-06	2.78475	up	16.4706	16.5354	16.446	15.0071	14.9737	15.0386	P	P	P	P	P	P	GTAAGCTTCAATAACTTGCTGGTGGTTGCAAACGCAATACATTTGCAATTTATGTCTGAA	petF	ferredoxin	290	sp|P00223|FER_ARCLA Ferredoxin OS=Arctium lappa PE=1 SV=1	8e-20	gnl|CDD|162657 TIGR02008, fdx_plant, ferredoxin [2Fe-2S]. This model represents single domain 2Fe-2S (also called plant type) ferredoxins. In general, these occur as a single domain proteins or with a chloroplast transit peptide. Species tend to be photosynthetic, but several forms may occur in one species and individually may not be associated with photocynthesis. Halobacterial forms differ some…	1e-24	tr|F8SPG7|F8SPG7_CAMSI Chloroplast ferredoxin I OS=Camellia sinensis PE=2 SV=1	4e-21	gb|AEI83424.1| chloroplast ferredoxin I [Camellia sinensis]	3e-21	lcl|B9SXF4_RICCO/56-130 PF00111.22;Fer2;	2e-09	-	GO:0006810,transport;GO:0009055,electron carrier activity;GO:0009507,chloroplast;GO:0009536,plastid;GO:0022900,electron transport chain;GO:0046872,metal ion binding;GO:0051536,iron-sulfur cluster binding;GO:0051537,2 iron, 2 sulfur cluster binding;GO:0006124,ferredoxin metabolic process;GO:0008198,ferrous iron binding	-	K02639	ko00195, Photosynthesis;
Photosynthesis	CUST_4829_PI428262022	0.000181	2.2868	down	11.2343	11.5325	11.4522	12.5891	12.6077	12.6022	P	P	P	P	P	P	TCCCATGGAACTGAATGTTGTTTTTCTGGGAGACTTTAAAGCAGTTATTCTTGCCTACAA	petF	ferredoxin	821	sp|P08451|FER2_SYNP6 Ferredoxin-2 OS=Synechococcus sp. (strain ATCC 27144 / PCC 6301 / SAUG 1402/1) GN=petF2 PE=3 SV=2	2e-23	gnl|CDD|162657 TIGR02008, fdx_plant, ferredoxin [2Fe-2S]. This model represents single domain 2Fe-2S (also called plant type) ferredoxins. In general, these occur as a single domain proteins or with a chloroplast transit peptide. Species tend to be photosynthetic, but several forms may occur in one species and individually may not be associated with photocynthesis. Halobacterial forms differ some…	7e-23	tr|D7TTZ5|D7TTZ5_VITVI Putative uncharacterized protein OS=Vitis vinifera GN=VIT_02s0012g00980 PE=4 SV=1	7e-94	ref|XP_002281131.1| PREDICTED: ferredoxin-1 [Vitis vinifera] emb|CBI33910.3| unnamed protein product [Vitis vinifera]	6e-94	lcl|D7TTZ5_VITVI/72-147 PF00111.22;Fer2;	3e-46	-	GO:0006810,transport;GO:0009055,electron carrier activity;GO:0022900,electron transport chain;GO:0046872,metal ion binding;GO:0051536,iron-sulfur cluster binding;GO:0051537,2 iron, 2 sulfur cluster binding;GO:0005515,protein binding	-	K02639	ko00195, Photosynthesis;
Photosynthesis	CUST_13465_PI428262014	0.0381854	4.52656	up	5.25267	7.08196	4.99274	3.12333	3.57051	4.09828	P	P	P	A	A	P	AAATCAGTAACAAGAATTCCAGCAACTCCAGCCATAGCAAAGCGCGCATGAACCAACTCA	LHCA5	light-harvesting complex I chlorophyll a/b binding protein 5	553	sp|P13869|CB12_PETHY Chlorophyll a-b binding protein, chloroplastic OS=Petunia hybrida PE=2 SV=1	3e-40	gnl|CDD|177751 PLN00147, PLN00147, light-harvesting complex I chlorophyll-a/b binding protein Lhca5; Provisional.	2e-109	tr|E0CP66|E0CP66_VITVI Putative uncharacterized protein OS=Vitis vinifera GN=VIT_18s0001g10550 PE=4 SV=1	1e-88	ref|XP_002284724.1| PREDICTED: chlorophyll a-b binding protein 4, chloroplastic [Vitis vinifera] emb|CBI19523.3| unnamed protein product [Vitis vinifera]	1e-88	lcl|E0CP66_VITVI/65-234 PF00504.16;Chloroa_b-bind;	7e-83	-	GO:0009507,chloroplast;GO:0009522,photosystem I;GO:0009523,photosystem II;GO:0009535,chloroplast thylakoid membrane;GO:0009536,plastid;GO:0009579,thylakoid;GO:0009765,photosynthesis, light harvesting;GO:0015979,photosynthesis;GO:0016020,membrane;GO:0016021,integral to membrane;GO:0016168,chlorophyll binding;GO:0018298,protein-chromophore linkage;GO:0046872,metal ion binding	-	K08911	ko00196, Photosynthesis - antenna proteins;
Photosynthesis	CUST_52861_PI428262014	0.00122902	2.05477	up	13.9168	13.5373	13.5351	12.6421	12.6272	12.603	P	P	P	P	P	P	CAGTAAATGCTATACGGTCTTATAAGATCTAATCCCTCTCTCTCTATTCTTCTCTGCTTC	psbD	photosystem II P680 reaction center D2 protein	299	sp|Q0ZJ25|PSBD_VITVI Photosystem II D2 protein OS=Vitis vinifera GN=psbD PE=3 SV=1	1e-22	gnl|CDD|176949 CHL00004, psbD, photosystem II protein D2.	9e-30	tr|B9S7R6|B9S7R6_RICCO Photosystem II D2 protein, putative OS=Ricinus communis GN=RCOM_0611290 PE=4 SV=1	7e-22	ref|XP_002522035.1| Photosystem II D2 protein, putative [Ricinus communis] gb|EEF40439.1| Photosystem II D2 protein, putative [Ricinus communis]	6e-22	lcl|A2TEY3_LEYCH/3-151 PF00124.14;Photo_RC;	7e-22	-	GO:0006810,transport;GO:0009507,chloroplast;GO:0009523,photosystem II;GO:0009535,chloroplast thylakoid membrane;GO:0009536,plastid;GO:0009579,thylakoid;GO:0009772,photosynthetic electron transport in photosystem II;GO:0015979,photosynthesis;GO:0016020,membrane;GO:0016021,integral to membrane;GO:0019684,photosynthesis, light reaction;GO:0022900,electron transport chain;GO:0030076,light-harvesting …	-	K02706	ko00195, Photosynthesis;
Photosynthesis	CUST_1722_PI428262014	0.00164926	2.27677	down	6.5724	6.89831	7.0891	7.95342	8.06823	8.09913	P	P	P	P	P	P	GTATTTATGTAACAACAATGCTATAGAGCTCTAAAAAGAGCTCTACTGAGCTGGCATGTC	LHCB2	light-harvesting complex II chlorophyll a/b binding protein 2	1292	sp|P12062|CB26_PETSP Chlorophyll a-b binding protein 37, chloroplastic OS=Petunia sp. GN=CAB37 PE=3 SV=1	0	gnl|CDD|177662 PLN00025, PLN00025, photosystem II light harvesting chlorophyll a/b binding protein; Provisional.	0	tr|B9T0C1|B9T0C1_RICCO Chlorophyll A/B binding protein, putative OS=Ricinus communis GN=RCOM_0483250 PE=4 SV=1	0	ref|XP_002531690.1| chlorophyll A/B binding protein, putative [Ricinus communis] gb|EEF30681.1| chlorophyll A/B binding protein, putative [Ricinus communis]	0	lcl|Q41823_MAIZE/29-196 PF00504.16;Chloroa_b-bind;	4e-110	-	GO:0009507,chloroplast;GO:0009522,photosystem I;GO:0009523,photosystem II;GO:0009535,chloroplast thylakoid membrane;GO:0009536,plastid;GO:0009579,thylakoid;GO:0009765,photosynthesis, light harvesting;GO:0015979,photosynthesis;GO:0016020,membrane;GO:0016021,integral to membrane;GO:0016168,chlorophyll binding;GO:0018298,protein-chromophore linkage;GO:0046872,metal ion binding	-	K08913	ko00196, Photosynthesis - antenna proteins;
Photosynthesis	CUST_2231_PI428262014	4.29e-05	2.73057	down	9.41548	9.6295	9.62314	11.007	11.051	10.9578	P	P	P	P	P	P	TGAAGAGGAGAGTGAAAGAGAAATGGGTGTTGTGGGTTGTCCTCTGGTAATTCTTTATGT	LHCA1	light-harvesting complex I chlorophyll a/b binding protein 1	1207	sp|Q01667|CAB6_ARATH Chlorophyll a-b binding protein 6, chloroplastic OS=Arabidopsis thaliana GN=LHCA1 PE=1 SV=1	6e-124	gnl|CDD|177717 PLN00099, PLN00099, light-harvesting complex IChlorophyll A-B binding protein Lhca1; Provisional.	1e-146	tr|B9T4T2|B9T4T2_RICCO Chlorophyll A/B binding protein, putative OS=Ricinus communis GN=RCOM_0333020 PE=4 SV=1	5e-129	ref|XP_002533251.1| chlorophyll A/B binding protein, putative [Ricinus communis] gb|EEF29136.1| chlorophyll A/B binding protein, putative [Ricinus communis]	5e-129	lcl|A9PJ58_9ROSI/53-209 PF00504.16;Chloroa_b-bind;	4e-94	-	GO:0009507,chloroplast;GO:0009522,photosystem I;GO:0009523,photosystem II;GO:0009535,chloroplast thylakoid membrane;GO:0009536,plastid;GO:0009579,thylakoid;GO:0009765,photosynthesis, light harvesting;GO:0015979,photosynthesis;GO:0016020,membrane;GO:0016021,integral to membrane;GO:0016168,chlorophyll binding;GO:0018298,protein-chromophore linkage;GO:0046872,metal ion binding	-	K08907	ko00196, Photosynthesis - antenna proteins;
Photosynthesis	CUST_4178_PI428262014	0.000183	2.1196	down	8.18223	7.92973	7.98157	9.15184	9.12844	9.06462	P	P	P	P	P	P	TGATTTAAGTGAAATTTCTCTGTTGAGCTTGCCGGAAGAACCGGTAAGGAACTGGGATTT	LHCA4	light-harvesting complex I chlorophyll a/b binding protein 4	961	sp|P27521|CA4_ARATH Chlorophyll a-b binding protein 4, chloroplastic OS=Arabidopsis thaliana GN=LHCA4 PE=1 SV=1	8e-146	gnl|CDD|177719 PLN00101, PLN00101, Photosystem I light-harvesting complex type 4 protein; Provisional.	2e-175	tr|B9RLX2|B9RLX2_RICCO Chlorophyll A/B binding protein, putative OS=Ricinus communis GN=RCOM_1471590 PE=4 SV=1	2e-152	emb|CBI15210.3| unnamed protein product [Vitis vinifera]	1e-152	lcl|A5AEI0_VITVI/62-223 PF00504.16;Chloroa_b-bind;	1e-108	-	GO:0009507,chloroplast;GO:0009522,photosystem I;GO:0009523,photosystem II;GO:0009535,chloroplast thylakoid membrane;GO:0009536,plastid;GO:0009579,thylakoid;GO:0009765,photosynthesis, light harvesting;GO:0015979,photosynthesis;GO:0016020,membrane;GO:0016021,integral to membrane;GO:0016168,chlorophyll binding;GO:0018298,protein-chromophore linkage;GO:0046872,metal ion binding	-	K08910	ko00196, Photosynthesis - antenna proteins;
Photosynthesis	CUST_8249_PI428262014	0.00344586	2.71214	down	9.24529	9.92262	9.95841	11.166	11.151	11.1276	P	P	P	P	P	P	GCTAGCATGACTAGACAGTAATGGAGATTCATCAGAGGCTCACAATGAATGTCAATGTTT	psbQ	photosystem II oxygen-evolving enhancer protein 3	701	-	-	gnl|CDD|178577 PLN02999, PLN02999, photosystem II oxygen-evolving enhancer 3 protein (PsbQ).	5e-62	tr|D7TN65|D7TN65_VITVI Putative uncharacterized protein OS=Vitis vinifera GN=VIT_01s0026g02680 PE=4 SV=1	5e-78	ref|XP_002272064.1| PREDICTED: oxygen-evolving enhancer protein 3-2, chloroplastic [Vitis vinifera] emb|CBI31938.3| unnamed protein product [Vitis vinifera]	4e-78	lcl|D7TN65_VITVI/7-188 PF05757.6;PsbQ;	2e-75	-	GO:0005509,calcium ion binding;GO:0009523,photosystem II;GO:0009654,oxygen evolving complex;GO:0015979,photosynthesis;GO:0019898,extrinsic to membrane	-	K08901	ko00195, Photosynthesis;
Photosynthesis	CUST_6062_PI428262014	3.67e-05	2.82309	down	11.0173	11.2492	11.2269	12.6673	12.6785	12.6393	P	P	P	P	P	P	CACCCATGGAACTGAATGTTGTTTTTCTGGGAGACTTTAAAGCAGTTATTCTTGCCTTCG	petF	ferredoxin	808	sp|P08451|FER2_SYNP6 Ferredoxin-2 OS=Synechococcus sp. (strain ATCC 27144 / PCC 6301 / SAUG 1402/1) GN=petF2 PE=3 SV=2	2e-23	gnl|CDD|162657 TIGR02008, fdx_plant, ferredoxin [2Fe-2S]. This model represents single domain 2Fe-2S (also called plant type) ferredoxins. In general, these occur as a single domain proteins or with a chloroplast transit peptide. Species tend to be photosynthetic, but several forms may occur in one species and individually may not be associated with photocynthesis. Halobacterial forms differ some…	6e-23	tr|D7TTZ5|D7TTZ5_VITVI Putative uncharacterized protein OS=Vitis vinifera GN=VIT_02s0012g00980 PE=4 SV=1	6e-94	ref|XP_002281131.1| PREDICTED: ferredoxin-1 [Vitis vinifera] emb|CBI33910.3| unnamed protein product [Vitis vinifera]	5e-94	lcl|D7TTZ5_VITVI/72-147 PF00111.22;Fer2;	3e-46	-	GO:0006810,transport;GO:0009055,electron carrier activity;GO:0022900,electron transport chain;GO:0046872,metal ion binding;GO:0051536,iron-sulfur cluster binding;GO:0051537,2 iron, 2 sulfur cluster binding;GO:0005515,protein binding	-	K02639	ko00195, Photosynthesis;
Photosynthesis	CUST_2_PI428262014	7.35e-07	2.13379	up	13.0334	13.0869	13.0859	11.9947	11.9595	11.9717	P	P	P	P	P	P	TTTTAATATGATAAAGGATTTGGTATAGTTGGTCGTGATAGTGTAGTGGTTCTACCCCCC	psbC	photosystem II CP43 chlorophyll apoprotein	5249	sp|A4GYQ5|PSBC_POPTR Photosystem II CP43 chlorophyll apoprotein OS=Populus trichocarpa GN=psbC PE=3 SV=1	0	gnl|CDD|176976 CHL00035, psbC, photosystem II 44 kDa protein.	0	tr|F4YK73|F4YK73_9ERIC Photosystem II CP43 chlorophyll apoprotein (Fragment) OS=Franklinia alatamaha GN=psbC PE=3 SV=1	0	gb|AEX65317.1| photosystem II protein CP43 [Didierea madagascariensis]	0	lcl|Q4G396_EMIHU/29-471 PF00421.14;PSII;	0	-	GO:0009507,chloroplast;GO:0009521,photosystem;GO:0009523,photosystem II;GO:0009535,chloroplast thylakoid membrane;GO:0009536,plastid;GO:0009579,thylakoid;GO:0009767,photosynthetic electron transport chain;GO:0009772,photosynthetic electron transport in photosystem II;GO:0015979,photosynthesis;GO:0016020,membrane;GO:0016021,integral to membrane;GO:0016168,chlorophyll binding;GO:0018298,protein-chr…	-	K02705	ko00195, Photosynthesis;
Photosynthesis	CUST_10532_PI428262014	4.91e-06	2.15135	down	12.88	12.77	12.8133	13.9443	13.9214	13.9133	P	P	P	P	P	P	TGTTTCTCTTCTCATGTGTATTCTCCACACTTGGAGATGTGTTTGGAATGTCAGTTTTTT	psbW	photosystem II PsbW protein	630	sp|Q41387|PSBW_SPIOL Photosystem II reaction center W protein, chloroplastic OS=Spinacia oleracea GN=psbW PE=1 SV=1	1e-24	gnl|CDD|177712 PLN00092, PLN00092, photosystem I reaction center subunit V (PsaG); Provisional.	3e-43	tr|B9GS65|B9GS65_POPTR Putative uncharacterized protein OS=Populus trichocarpa GN=POPTRDRAFT_830089 PE=4 SV=1	9e-28	ref|XP_002300801.1| hypothetical protein POPTRDRAFT_830089 [Populus trichocarpa] gb|EEE80074.1| hypothetical protein POPTRDRAFT_830089 [Populus trichocarpa]	9e-28	lcl|B9GS65_POPTR/1-134 PF07123.7;PsbW;	2e-28	-	GO:0009507,chloroplast;GO:0009523,photosystem II;GO:0009535,chloroplast thylakoid membrane;GO:0009536,plastid;GO:0009579,thylakoid;GO:0015979,photosynthesis;GO:0016020,membrane;GO:0016021,integral to membrane	-	K02721	ko00195, Photosynthesis;
Photosynthesis	CUST_1893_PI428262014	4.2e-05	2.05979	down	12.4813	12.3164	12.3355	13.4294	13.3932	13.4382	P	P	P	P	P	P	TTGTCTTCAGCTCAGGCATCTGAATTGAATGTCCAATCTGAGTATTGGATGCTCACCGAA	psbS	photosystem II 22kDa protein	1262	sp|P54773|PSBS_SOLLC Photosystem II 22 kDa protein, chloroplastic OS=Solanum lycopersicum GN=PSBS PE=3 SV=1	4e-88	-	-	tr|E0CR63|E0CR63_VITVI Putative uncharacterized protein OS=Vitis vinifera GN=VIT_18s0001g02740 PE=4 SV=1	8e-96	ref|XP_002285857.1| PREDICTED: photosystem II 22 kDa protein, chloroplastic [Vitis vinifera] emb|CBI19017.3| unnamed protein product [Vitis vinifera]	8e-96	lcl|A9PIG1_POPTR/45-221 PF00504.16;Chloroa_b-bind;	1e-63	-	GO:0009507,chloroplast;GO:0009523,photosystem II;GO:0009535,chloroplast thylakoid membrane;GO:0009536,plastid;GO:0009579,thylakoid;GO:0015979,photosynthesis;GO:0016020,membrane;GO:0016021,integral to membrane	-	K03542	ko00195, Photosynthesis;
Photosynthesis	CUST_46959_PI428262014	0.000286	2.02633	down	14.3412	14.0778	14.1007	15.2088	15.2066	15.1608	P	P	P	P	P	P	AAATTAACCCTTTTATGCAGCCTCCTGGAGACTTCGGATTTGATCCCCTTGGTCTTGGAT	LHCA2	light-harvesting complex I chlorophyll a/b binding protein 2	499	sp|P10708|CB12_SOLLC Chlorophyll a-b binding protein 7, chloroplastic OS=Solanum lycopersicum GN=CAB7 PE=3 SV=1	1e-42	-	-	tr|A9PGU3|A9PGU3_POPTR Putative uncharacterized protein OS=Populus trichocarpa PE=2 SV=1	1e-44	gb|ABK95596.1| unknown [Populus trichocarpa]	1e-44	lcl|A9NQF7_PICSI/82-151 PF00504.16;Chloroa_b-bind;	4e-22	-	GO:0009507,chloroplast;GO:0009522,photosystem I;GO:0009523,photosystem II;GO:0009535,chloroplast thylakoid membrane;GO:0009536,plastid;GO:0009579,thylakoid;GO:0009765,photosynthesis, light harvesting;GO:0015979,photosynthesis;GO:0016020,membrane;GO:0016021,integral to membrane;GO:0016168,chlorophyll binding;GO:0018298,protein-chromophore linkage;GO:0046872,metal ion binding	-	K08908	ko00196, Photosynthesis - antenna proteins;
Photosynthesis	CUST_42357_PI428262014	1.14e-06	2.34987	down	9.4237	9.41127	9.40541	10.6401	10.6057	10.6923	P	P	P	P	P	P	TTTTTAGTTTTACGTTGTGATAGATGGTTGTAAATGGATGCATTGGTGACACAGGTACCC	petH	ferredoxin--NADP+ reductase	440	sp|O23877|FENR3_ORYSJ Ferredoxin--NADP reductase, embryo isozyme, chloroplastic OS=Oryza sativa subsp. japonica GN=Os07g0147900 PE=1 SV=1	6e-46	gnl|CDD|178663 PLN03116, PLN03116, ferredoxin--NADP+ reductase; Provisional.	2e-61	tr|B7FFT6|B7FFT6_MEDTR Putative uncharacterized protein OS=Medicago truncatula PE=2 SV=1	5e-45	gb|ACJ83525.1| unknown [Medicago truncatula]	5e-45	lcl|D7TKJ3_VITVI/231-346 PF00175.16;NAD_binding_1;	1e-24	-	GO:0004324,ferredoxin-NADP+ reductase activity;GO:0006810,transport;GO:0009507,chloroplast;GO:0009536,plastid;GO:0015979,photosynthesis;GO:0016491,oxidoreductase activity;GO:0022900,electron transport chain;GO:0042651,thylakoid membrane;GO:0050660,flavin adenine dinucleotide binding;GO:0050661,NADP binding;GO:0055114,oxidation-reduction process	EC:1.18.1.2	K02641	ko00195, Photosynthesis;
Photosynthesis	CUST_8367_PI428262022	1.2e-06	2.61877	up	14.8471	14.8016	14.7797	13.4483	13.3777	13.4356	P	P	P	P	P	P	CCAATGACTGAGTTGTGTGTATGTTAGTGTATGTTCTTGTACAAGTCTTCAATTTGACAA	petF	ferredoxin	648	sp|P00252|FER1_NOSMU Ferredoxin-1 OS=Nostoc muscorum PE=1 SV=2	3e-22	gnl|CDD|162657 TIGR02008, fdx_plant, ferredoxin [2Fe-2S]. This model represents single domain 2Fe-2S (also called plant type) ferredoxins. In general, these occur as a single domain proteins or with a chloroplast transit peptide. Species tend to be photosynthetic, but several forms may occur in one species and individually may not be associated with photocynthesis. Halobacterial forms differ some…	1e-24	tr|B9HV47|B9HV47_POPTR Predicted protein OS=Populus trichocarpa GN=POPTRDRAFT_658518 PE=4 SV=1	2e-59	ref|XP_002314698.1| predicted protein [Populus trichocarpa] gb|EEF00869.1| predicted protein [Populus trichocarpa]	2e-59	lcl|B9HV47_POPTR/47-121 PF00111.22;Fer2;	2e-40	-	GO:0006810,transport;GO:0009055,electron carrier activity;GO:0022900,electron transport chain;GO:0046872,metal ion binding;GO:0051536,iron-sulfur cluster binding;GO:0051537,2 iron, 2 sulfur cluster binding;GO:0005515,protein binding	-	K02639	ko00195, Photosynthesis;
Photosynthesis	CUST_11845_PI428262014	0.00168423	2.42752	up	8.43111	8.96597	8.91351	7.47644	7.50508	7.49062	P	P	P	P	P	P	AAGTGAAAGGTTGCCATGTTTTCTTGGCAATGAGAGAAATGAGGGAAAGGTCGTTTTGGG	petF	ferredoxin	593	sp|P00252|FER1_NOSMU Ferredoxin-1 OS=Nostoc muscorum PE=1 SV=2	2e-23	gnl|CDD|162657 TIGR02008, fdx_plant, ferredoxin [2Fe-2S]. This model represents single domain 2Fe-2S (also called plant type) ferredoxins. In general, these occur as a single domain proteins or with a chloroplast transit peptide. Species tend to be photosynthetic, but several forms may occur in one species and individually may not be associated with photocynthesis. Halobacterial forms differ some…	5e-26	tr|B9HV47|B9HV47_POPTR Predicted protein OS=Populus trichocarpa GN=POPTRDRAFT_658518 PE=4 SV=1	6e-60	ref|XP_002314698.1| predicted protein [Populus trichocarpa] gb|EEF00869.1| predicted protein [Populus trichocarpa]	6e-60	lcl|B9HV47_POPTR/47-121 PF00111.22;Fer2;	2e-40	-	GO:0006810,transport;GO:0009055,electron carrier activity;GO:0022900,electron transport chain;GO:0046872,metal ion binding;GO:0051536,iron-sulfur cluster binding;GO:0051537,2 iron, 2 sulfur cluster binding;GO:0005515,protein binding	-	K02639	ko00195, Photosynthesis;
Photosynthesis - antenna proteins	CUST_2200_PI428262022	1.27e-07	2.0954	down	13.9094	13.8697	13.8776	14.9595	14.9448	14.9541	P	P	P	P	P	P	TATTGGAGTACTCTTGCAATTCTCAATATTTCTCTCAATTTTGAGGCACTTGACCTTCAT	LHCB5	light-harvesting complex II chlorophyll a/b binding protein 5	1101	sp|Q9XF89|CB5_ARATH Chlorophyll a-b binding protein CP26, chloroplastic OS=Arabidopsis thaliana GN=LHCB5 PE=2 SV=1	1e-149	gnl|CDD|177662 PLN00025, PLN00025, photosystem II light harvesting chlorophyll a/b binding protein; Provisional.	9e-86	tr|A5B523|A5B523_VITVI Putative uncharacterized protein OS=Vitis vinifera GN=VITISV_023565 PE=4 SV=1	1e-156	ref|XP_002264295.1| PREDICTED: chlorophyll a-b binding protein CP26, chloroplastic [Vitis vinifera] emb|CAN76428.1| hypothetical protein VITISV_023565 [Vitis vinifera] emb|CBI16969.3| unnamed protein product [Vitis vinifera]	9e-157	lcl|A5B523_VITVI/91-254 PF00504.16;Chloroa_b-bind;	1e-111	-	GO:0009507,chloroplast;GO:0009522,photosystem I;GO:0009523,photosystem II;GO:0009535,chloroplast thylakoid membrane;GO:0009536,plastid;GO:0009579,thylakoid;GO:0009765,photosynthesis, light harvesting;GO:0015979,photosynthesis;GO:0016020,membrane;GO:0016021,integral to membrane;GO:0016168,chlorophyll binding;GO:0018298,protein-chromophore linkage;GO:0046872,metal ion binding	-	K08916	ko00196, Photosynthesis - antenna proteins;
Photosynthesis - antenna proteins	CUST_2706_PI428262022	0.000194	2.46552	up	14.3836	14.6251	14.6717	13.1978	13.3412	13.2358	P	P	P	P	P	P	GCCCACTGGAGCTGATGTTGCAGCCATTTCTCTCTCTCTCTCTCTAAATATATATATGGT	LHCB6	light-harvesting complex II chlorophyll a/b binding protein 6	1036	sp|P27524|CB4A_SOLLC Chlorophyll a-b binding protein CP24 10A, chloroplastic OS=Solanum lycopersicum GN=CAP10A PE=3 SV=1	1e-134	gnl|CDD|177766 PLN00170, PLN00170, photosystem II light-harvesting-Chl-binding protein Lhcb6 (CP24); Provisional.	5e-159	tr|G7INT9|G7INT9_MEDTR Chloroplast chlorophyll a/b-binding protein CP24 OS=Medicago truncatula GN=MTR_2g008610 PE=4 SV=1	7e-137	ref|XP_003593177.1| Chloroplast chlorophyll a/b-binding protein CP24 [Medicago truncatula] gb|AES63428.1| Chloroplast chlorophyll a/b-binding protein CP24 [Medicago truncatula]	6e-137	lcl|D1MWY9_CITLA/66-244 PF00504.16;Chloroa_b-bind;	4e-112	-	GO:0009507,chloroplast;GO:0009523,photosystem II;GO:0009535,chloroplast thylakoid membrane;GO:0009536,plastid;GO:0009579,thylakoid;GO:0009765,photosynthesis, light harvesting;GO:0015979,photosynthesis;GO:0016020,membrane;GO:0016021,integral to membrane;GO:0016168,chlorophyll binding;GO:0018298,protein-chromophore linkage;GO:0009522,photosystem I;GO:0046872,metal ion binding	-	K08917	ko00196, Photosynthesis - antenna proteins;
Photosynthesis - antenna proteins	CUST_47530_PI428262014	1.54e-07	4.75138	down	9.5328	9.46136	9.43914	11.7223	11.7328	11.7232	P	P	P	P	P	P	CACTGCAACATCTTTTCGGTAGGTCGCCTTTTGATATAAGAAAGTTTTATTTCACAAATC	LHCA2	light-harvesting complex I chlorophyll a/b binding protein 2	417	-	-	gnl|CDD|177716 PLN00098, PLN00098, light-harvesting complex I chlorophyll a/b-binding protein (Lhac); Provisional.	3e-38	tr|B9MT12|B9MT12_POPTR Light-harvesting complex I protein Lhca6 OS=Populus trichocarpa GN=Lhca6 PE=4 SV=1	4e-37	ref|XP_002326295.1| light-harvesting complex I protein Lhca6 [Populus trichocarpa] gb|EEE71965.1| light-harvesting complex I protein Lhca6 [Populus trichocarpa]	4e-37	-	-	-	GO:0009507,chloroplast;GO:0009765,photosynthesis, light harvesting;GO:0015979,photosynthesis;GO:0016020,membrane	-	K08908	ko00196, Photosynthesis - antenna proteins;
Photosynthesis - antenna proteins	CUST_13465_PI428262014	0.0381854	4.52656	up	5.25267	7.08196	4.99274	3.12333	3.57051	4.09828	P	P	P	A	A	P	AAATCAGTAACAAGAATTCCAGCAACTCCAGCCATAGCAAAGCGCGCATGAACCAACTCA	LHCA5	light-harvesting complex I chlorophyll a/b binding protein 5	553	sp|P13869|CB12_PETHY Chlorophyll a-b binding protein, chloroplastic OS=Petunia hybrida PE=2 SV=1	3e-40	gnl|CDD|177751 PLN00147, PLN00147, light-harvesting complex I chlorophyll-a/b binding protein Lhca5; Provisional.	2e-109	tr|E0CP66|E0CP66_VITVI Putative uncharacterized protein OS=Vitis vinifera GN=VIT_18s0001g10550 PE=4 SV=1	1e-88	ref|XP_002284724.1| PREDICTED: chlorophyll a-b binding protein 4, chloroplastic [Vitis vinifera] emb|CBI19523.3| unnamed protein product [Vitis vinifera]	1e-88	lcl|E0CP66_VITVI/65-234 PF00504.16;Chloroa_b-bind;	7e-83	-	GO:0009507,chloroplast;GO:0009522,photosystem I;GO:0009523,photosystem II;GO:0009535,chloroplast thylakoid membrane;GO:0009536,plastid;GO:0009579,thylakoid;GO:0009765,photosynthesis, light harvesting;GO:0015979,photosynthesis;GO:0016020,membrane;GO:0016021,integral to membrane;GO:0016168,chlorophyll binding;GO:0018298,protein-chromophore linkage;GO:0046872,metal ion binding	-	K08911	ko00196, Photosynthesis - antenna proteins;
Photosynthesis - antenna proteins	CUST_1722_PI428262014	0.00164926	2.27677	down	6.5724	6.89831	7.0891	7.95342	8.06823	8.09913	P	P	P	P	P	P	GTATTTATGTAACAACAATGCTATAGAGCTCTAAAAAGAGCTCTACTGAGCTGGCATGTC	LHCB2	light-harvesting complex II chlorophyll a/b binding protein 2	1292	sp|P12062|CB26_PETSP Chlorophyll a-b binding protein 37, chloroplastic OS=Petunia sp. GN=CAB37 PE=3 SV=1	0	gnl|CDD|177662 PLN00025, PLN00025, photosystem II light harvesting chlorophyll a/b binding protein; Provisional.	0	tr|B9T0C1|B9T0C1_RICCO Chlorophyll A/B binding protein, putative OS=Ricinus communis GN=RCOM_0483250 PE=4 SV=1	0	ref|XP_002531690.1| chlorophyll A/B binding protein, putative [Ricinus communis] gb|EEF30681.1| chlorophyll A/B binding protein, putative [Ricinus communis]	0	lcl|Q41823_MAIZE/29-196 PF00504.16;Chloroa_b-bind;	4e-110	-	GO:0009507,chloroplast;GO:0009522,photosystem I;GO:0009523,photosystem II;GO:0009535,chloroplast thylakoid membrane;GO:0009536,plastid;GO:0009579,thylakoid;GO:0009765,photosynthesis, light harvesting;GO:0015979,photosynthesis;GO:0016020,membrane;GO:0016021,integral to membrane;GO:0016168,chlorophyll binding;GO:0018298,protein-chromophore linkage;GO:0046872,metal ion binding	-	K08913	ko00196, Photosynthesis - antenna proteins;
Photosynthesis - antenna proteins	CUST_2231_PI428262014	4.29e-05	2.73057	down	9.41548	9.6295	9.62314	11.007	11.051	10.9578	P	P	P	P	P	P	TGAAGAGGAGAGTGAAAGAGAAATGGGTGTTGTGGGTTGTCCTCTGGTAATTCTTTATGT	LHCA1	light-harvesting complex I chlorophyll a/b binding protein 1	1207	sp|Q01667|CAB6_ARATH Chlorophyll a-b binding protein 6, chloroplastic OS=Arabidopsis thaliana GN=LHCA1 PE=1 SV=1	6e-124	gnl|CDD|177717 PLN00099, PLN00099, light-harvesting complex IChlorophyll A-B binding protein Lhca1; Provisional.	1e-146	tr|B9T4T2|B9T4T2_RICCO Chlorophyll A/B binding protein, putative OS=Ricinus communis GN=RCOM_0333020 PE=4 SV=1	5e-129	ref|XP_002533251.1| chlorophyll A/B binding protein, putative [Ricinus communis] gb|EEF29136.1| chlorophyll A/B binding protein, putative [Ricinus communis]	5e-129	lcl|A9PJ58_9ROSI/53-209 PF00504.16;Chloroa_b-bind;	4e-94	-	GO:0009507,chloroplast;GO:0009522,photosystem I;GO:0009523,photosystem II;GO:0009535,chloroplast thylakoid membrane;GO:0009536,plastid;GO:0009579,thylakoid;GO:0009765,photosynthesis, light harvesting;GO:0015979,photosynthesis;GO:0016020,membrane;GO:0016021,integral to membrane;GO:0016168,chlorophyll binding;GO:0018298,protein-chromophore linkage;GO:0046872,metal ion binding	-	K08907	ko00196, Photosynthesis - antenna proteins;
Photosynthesis - antenna proteins	CUST_4178_PI428262014	0.000183	2.1196	down	8.18223	7.92973	7.98157	9.15184	9.12844	9.06462	P	P	P	P	P	P	TGATTTAAGTGAAATTTCTCTGTTGAGCTTGCCGGAAGAACCGGTAAGGAACTGGGATTT	LHCA4	light-harvesting complex I chlorophyll a/b binding protein 4	961	sp|P27521|CA4_ARATH Chlorophyll a-b binding protein 4, chloroplastic OS=Arabidopsis thaliana GN=LHCA4 PE=1 SV=1	8e-146	gnl|CDD|177719 PLN00101, PLN00101, Photosystem I light-harvesting complex type 4 protein; Provisional.	2e-175	tr|B9RLX2|B9RLX2_RICCO Chlorophyll A/B binding protein, putative OS=Ricinus communis GN=RCOM_1471590 PE=4 SV=1	2e-152	emb|CBI15210.3| unnamed protein product [Vitis vinifera]	1e-152	lcl|A5AEI0_VITVI/62-223 PF00504.16;Chloroa_b-bind;	1e-108	-	GO:0009507,chloroplast;GO:0009522,photosystem I;GO:0009523,photosystem II;GO:0009535,chloroplast thylakoid membrane;GO:0009536,plastid;GO:0009579,thylakoid;GO:0009765,photosynthesis, light harvesting;GO:0015979,photosynthesis;GO:0016020,membrane;GO:0016021,integral to membrane;GO:0016168,chlorophyll binding;GO:0018298,protein-chromophore linkage;GO:0046872,metal ion binding	-	K08910	ko00196, Photosynthesis - antenna proteins;
Photosynthesis - antenna proteins	CUST_46959_PI428262014	0.000286	2.02633	down	14.3412	14.0778	14.1007	15.2088	15.2066	15.1608	P	P	P	P	P	P	AAATTAACCCTTTTATGCAGCCTCCTGGAGACTTCGGATTTGATCCCCTTGGTCTTGGAT	LHCA2	light-harvesting complex I chlorophyll a/b binding protein 2	499	sp|P10708|CB12_SOLLC Chlorophyll a-b binding protein 7, chloroplastic OS=Solanum lycopersicum GN=CAB7 PE=3 SV=1	1e-42	-	-	tr|A9PGU3|A9PGU3_POPTR Putative uncharacterized protein OS=Populus trichocarpa PE=2 SV=1	1e-44	gb|ABK95596.1| unknown [Populus trichocarpa]	1e-44	lcl|A9NQF7_PICSI/82-151 PF00504.16;Chloroa_b-bind;	4e-22	-	GO:0009507,chloroplast;GO:0009522,photosystem I;GO:0009523,photosystem II;GO:0009535,chloroplast thylakoid membrane;GO:0009536,plastid;GO:0009579,thylakoid;GO:0009765,photosynthesis, light harvesting;GO:0015979,photosynthesis;GO:0016020,membrane;GO:0016021,integral to membrane;GO:0016168,chlorophyll binding;GO:0018298,protein-chromophore linkage;GO:0046872,metal ion binding	-	K08908	ko00196, Photosynthesis - antenna proteins;
Carotenoid biosynthesis	CUST_8867_PI428262022	1.21e-05	2.49188	up	6.01391	6.11949	6.10429	4.76548	4.69567	4.82484	P	P	P	P	P	P	TTTTCATTGCAGCAAGGAGTAGTAGTAGTTGAAGAGAGACAATTTGAAGGAATCATAATG	VDE, NPQ1	violaxanthin de-epoxidase	628	-	-	-	-	tr|Q8S4C2|Q8S4C2_CAMSI Violaxanthin de-epoxidase OS=Camellia sinensis GN=vde PE=2 SV=1	8e-81	gb|AAL67858.2|AF462269_1 violaxanthin de-epoxidase [Camellia sinensis]	8e-81	-	-	-	GO:0005488,binding;GO:0009507,chloroplast;GO:0046422,violaxanthin de-epoxidase activity;GO:0055114,oxidation-reduction process	EC:1.10.99.3	K09839	ko00906, Carotenoid biosynthesis;
Carotenoid biosynthesis	CUST_6949_PI428262022	3.23e-07	3.56185	down	7.25645	7.28751	7.21085	9.0553	9.08375	9.11364	P	P	P	P	P	P	ATTTTCTCATTGACTACTCCTTCGTTTCTTCATGATTTTGCGATCACGAAGAAGTACGCC	NCED	9-cis-epoxycarotenoid dioxygenase	699	sp|O49675|CCD4_ARATH Probable carotenoid cleavage dioxygenase 4, chloroplastic OS=Arabidopsis thaliana GN=CCD4 PE=1 SV=1	9e-99	gnl|CDD|202519 pfam03055, RPE65, Retinal pigment epithelial membrane protein. This family represents a retinal pigment epithelial membrane receptor which is abundantly expressed in retinal pigment epithelium, and binds plasma retinal binding protein. The family also includes the sequence related neoxanthin cleavage enzyme in plants and lignostilbene-alpha,beta-dioxygenase in bacteria.	2e-69	tr|B0FLM9|B0FLM9_9LAMI Carotenoid cleavage dioxygenase 4 OS=Osmanthus fragrans GN=CCD4 PE=2 SV=1	4e-109	gb|ABY60887.1| carotenoid cleavage dioxygenase 4 [Osmanthus fragrans]	4e-109	lcl|B0FLM9_9LAMI/128-603 PF03055.10;RPE65;	2e-111	Q	GO:0016702,oxidoreductase activity, acting on single donors with incorporation of molecular oxygen, incorporation of two atoms of oxygen	EC:1.13.11.51	K09840	ko00906, Carotenoid biosynthesis;
Carotenoid biosynthesis	CUST_47414_PI428262014	6.14e-06	2.24046	up	7.65129	7.65422	7.65996	6.42446	6.4975	6.55214	P	P	P	P	P	P	GCCAAGGTTCTAAAACCAGAGCCAGAAAATCAATCCCAATGGAGTACTGAAAATATCTCG	lcyE, crtL2	lycopene epsilon cyclase	377	sp|O65837|LCYE_SOLLC Lycopene epsilon cyclase, chloroplastic OS=Solanum lycopersicum GN=CRTL-E-1 PE=2 SV=1	4e-20	gnl|CDD|178300 PLN02697, PLN02697, lycopene epsilon cyclase.	2e-31	tr|E2IHA2|E2IHA2_CAMSI Lycopene epsilon cyclase OS=Camellia sinensis var. assamica GN=LYCE PE=2 SV=1	2e-27	gb|ADK74376.1| lycopene epsilon cyclase [Camellia sinensis var. assamica]	2e-27	lcl|E2IHA2_CAMSI/110-510 PF05834.7;Lycopene_cycl;	4e-28	-	GO:0009507,chloroplast;GO:0009536,plastid;GO:0016117,carotenoid biosynthetic process;GO:0016491,oxidoreductase activity;GO:0016705,oxidoreductase activity, acting on paired donors, with incorporation or reduction of molecular oxygen;GO:0055114,oxidation-reduction process	EC:1.14.-.-	K06444	ko00906, Carotenoid biosynthesis;
Carotenoid biosynthesis	CUST_15431_PI428262022	8.94e-08	4.27944	down	10.5912	10.5301	10.5345	12.6431	12.632	12.673	P	P	P	P	P	P	GGTTGTTTGTGAGAGAAAGCGACCTCAACAAGCTCTAAATTGAAATTGATTTTGAACAAT	NCED	9-cis-epoxycarotenoid dioxygenase	471	sp|O49675|CCD4_ARATH Probable carotenoid cleavage dioxygenase 4, chloroplastic OS=Arabidopsis thaliana GN=CCD4 PE=1 SV=1	4e-48	-	-	tr|A0T2N9|A0T2N9_BRACM Neoxanthin cleavage enzyme-like protein (Fragment) OS=Brassica campestris PE=2 SV=1	1e-48	gb|ABK78686.1| neoxanthin cleavage enzyme-like protein [Brassica rapa]	1e-48	lcl|B9DHY0_ARATH/4-392 PF03055.10;RPE65;	3e-44	-	GO:0006950,response to stress;GO:0009509,chromoplast;GO:0009536,plastid;GO:0016491,oxidoreductase activity;GO:0016702,oxidoreductase activity, acting on single donors with incorporation of molecular oxygen, incorporation of two atoms of oxygen;GO:0046872,metal ion binding;GO:0055114,oxidation-reduction process	EC:1.13.11.51	K09840	ko00906, Carotenoid biosynthesis;
Carotenoid biosynthesis	CUST_17210_PI428262022	0.00306853	3.34426	down	3.52827	2.71437	2.74167	4.84385	4.69589	4.66962	P	P	P	P	P	P	ATGTAGAGAGGAATGAGGATGAGAAGGCATCCATCTCTGCTGAGTGTTTTCTCTGCAACA	NCED	9-cis-epoxycarotenoid dioxygenase	440	-	-	-	-	-	-	-	-	-	-	-	-	EC:1.13.11.51	K09840	ko00906, Carotenoid biosynthesis;
Carotenoid biosynthesis	CUST_15815_PI428262014	1.72e-08	4.50842	down	10.5606	10.6107	10.597	12.7569	12.7729	12.7565	P	P	P	P	P	P	CACTGTTATACAATAGTCACACTTATAGGGGCAATGTTGTAGCCCATGTATAGTTTTTCC	NCED	9-cis-epoxycarotenoid dioxygenase	499	sp|O49675|CCD4_ARATH Probable carotenoid cleavage dioxygenase 4, chloroplastic OS=Arabidopsis thaliana GN=CCD4 PE=1 SV=1	3e-49	-	-	tr|A0T2N9|A0T2N9_BRACM Neoxanthin cleavage enzyme-like protein (Fragment) OS=Brassica campestris PE=2 SV=1	7e-50	gb|ABK78686.1| neoxanthin cleavage enzyme-like protein [Brassica rapa]	6e-50	lcl|B9DHY0_ARATH/4-392 PF03055.10;RPE65;	2e-45	-	GO:0006950,response to stress;GO:0009509,chromoplast;GO:0009536,plastid;GO:0016491,oxidoreductase activity;GO:0016702,oxidoreductase activity, acting on single donors with incorporation of molecular oxygen, incorporation of two atoms of oxygen;GO:0046872,metal ion binding;GO:0055114,oxidation-reduction process	EC:1.13.11.51	K09840	ko00906, Carotenoid biosynthesis;
Carotenoid biosynthesis	CUST_26305_PI428262022	0.000251	5.25015	up	6.08484	5.70159	5.70159	3.21732	3.37832	3.71531	P	P	P	A	P	P	AGAAGATCACCTTCATAACGTTGTCCATTCTCAAGAATCACAGTAACCTTAATCACCATC	ABA1	zeaxanthin epoxidase	265	sp|Q9FGC7|ZEP_ARATH Zeaxanthin epoxidase, chloroplastic OS=Arabidopsis thaliana GN=ZEP PE=1 SV=1	9e-32	gnl|CDD|178515 PLN02927, PLN02927, antheraxanthin epoxidase/zeaxanthin epoxidase.	4e-29	tr|B9HHF7|B9HHF7_POPTR Zeaxanthin epoxidase, chloroplastic OS=Populus trichocarpa GN=POPTRDRAFT_764537 PE=3 SV=1	2e-31	ref|XP_002310139.1| predicted protein [Populus trichocarpa] gb|EEE90589.1| predicted protein [Populus trichocarpa]	2e-31	lcl|Q2VEX1_DAUCA/83-437 PF01494.14;FAD_binding_3;	1e-30	-	GO:0008152,metabolic process;GO:0009507,chloroplast;GO:0009536,plastid;GO:0009540,zeaxanthin epoxidase [overall] activity;GO:0009688,abscisic acid biosynthetic process;GO:0016020,membrane;GO:0016491,oxidoreductase activity;GO:0052662,zeaxanthin epoxidase activity;GO:0052663,antheraxanthin epoxidase activity;GO:0055114,oxidation-reduction process;GO:0006950,response to stress;GO:0009535,chloroplas…	EC:1.14.13.90	K09838	ko00906, Carotenoid biosynthesis;
Carotenoid biosynthesis	CUST_34400_PI428262014	0.00166195	2.17577	up	4.73265	4.95232	4.52328	3.6002	3.47928	3.76419	P	P	P	P	A	P	ATCAAAAGTCGGGTTTAAACCACTAGTTATGAACCACTTCCCACTGAAATCTTTCATGTT	VDE, NPQ1	violaxanthin de-epoxidase	388	sp|Q40251|VDE_LACSA Violaxanthin de-epoxidase, chloroplastic OS=Lactuca sativa GN=VDE1 PE=1 SV=1	4e-80	gnl|CDD|203587 pfam07137, VDE, Violaxanthin de-epoxidase (VDE). This family represents a conserved region approximately 150 residues long within plant violaxanthin de-epoxidase (VDE). In higher plants, violaxanthin de-epoxidase forms part of a conserved system that dissipates excess energy as heat in the light-harvesting complexes of photosystem II (PSII), thus protecting them from photo-inhibito…	1e-106	tr|Q8S4C2|Q8S4C2_CAMSI Violaxanthin de-epoxidase OS=Camellia sinensis GN=vde PE=2 SV=1	4e-90	gb|AAL67858.2|AF462269_1 violaxanthin de-epoxidase [Camellia sinensis]	4e-90	lcl|Q8S4C2_CAMSI/193-390 PF07137.6;VDE;	2e-94	-	GO:0005488,binding;GO:0009507,chloroplast;GO:0009535,chloroplast thylakoid membrane;GO:0009536,plastid;GO:0009579,thylakoid;GO:0016020,membrane;GO:0016491,oxidoreductase activity;GO:0046422,violaxanthin de-epoxidase activity;GO:0055114,oxidation-reduction process	EC:1.10.99.3	K09839	ko00906, Carotenoid biosynthesis;
Carotenoid biosynthesis	CUST_16633_PI428262022	0.000629	2.1182	up	4.74249	5.04254	4.81311	3.65595	3.8701	3.82359	P	P	P	P	A	P	TTTCTAACTAAAACATTAGGATGAGGGACAGGAAATTCGCCAACATCAGATTTCTGGGGC	VDE, NPQ1	violaxanthin de-epoxidase	451	sp|Q9SM43|VDE_SPIOL Violaxanthin de-epoxidase, chloroplastic OS=Spinacia oleracea GN=VDE1 PE=1 SV=2	3e-92	gnl|CDD|203587 pfam07137, VDE, Violaxanthin de-epoxidase (VDE). This family represents a conserved region approximately 150 residues long within plant violaxanthin de-epoxidase (VDE). In higher plants, violaxanthin de-epoxidase forms part of a conserved system that dissipates excess energy as heat in the light-harvesting complexes of photosystem II (PSII), thus protecting them from photo-inhibito…	2e-123	tr|Q8S4C2|Q8S4C2_CAMSI Violaxanthin de-epoxidase OS=Camellia sinensis GN=vde PE=2 SV=1	8e-107	gb|AAL67858.2|AF462269_1 violaxanthin de-epoxidase [Camellia sinensis]	8e-107	lcl|Q8S4C2_CAMSI/193-390 PF07137.6;VDE;	3e-111	-	GO:0005488,binding;GO:0009507,chloroplast;GO:0009535,chloroplast thylakoid membrane;GO:0009536,plastid;GO:0009579,thylakoid;GO:0016020,membrane;GO:0016491,oxidoreductase activity;GO:0046422,violaxanthin de-epoxidase activity;GO:0055114,oxidation-reduction process	EC:1.10.99.3	K09839	ko00906, Carotenoid biosynthesis;
Carotenoid biosynthesis	CUST_24277_PI428262014	0.00289171	2.15904	up	3.95912	4.12586	3.87296	2.65548	3.17195	2.79935	P	P	P	A	P	P	TCTTCCCCCACAGCACAAGCTAGAATTTGTTGCAAAGTCATGCGACTAATAACTCTTGTG	ABA1	zeaxanthin epoxidase	364	sp|Q9FGC7|ZEP_ARATH Zeaxanthin epoxidase, chloroplastic OS=Arabidopsis thaliana GN=ZEP PE=1 SV=1	2e-53	gnl|CDD|178515 PLN02927, PLN02927, antheraxanthin epoxidase/zeaxanthin epoxidase.	6e-36	tr|Q5SGC9|Q5SGC9_VITVI Zeaxanthin epoxidase, chloroplastic OS=Vitis vinifera GN=ZEP PE=2 SV=1	4e-53	ref|XP_002282543.1| PREDICTED: zeaxanthin epoxidase, chloroplastic [Vitis vinifera] emb|CBI21425.3| unnamed protein product [Vitis vinifera]	4e-53	lcl|E2GK53_SOYBN/86-441 PF01494.14;FAD_binding_3;	4e-50	-	GO:0008152,metabolic process;GO:0009507,chloroplast;GO:0009536,plastid;GO:0009540,zeaxanthin epoxidase [overall] activity;GO:0009688,abscisic acid biosynthetic process;GO:0016020,membrane;GO:0016491,oxidoreductase activity;GO:0052662,zeaxanthin epoxidase activity;GO:0052663,antheraxanthin epoxidase activity;GO:0055114,oxidation-reduction process;GO:0006950,response to stress;GO:0009535,chloroplas…	EC:1.14.13.90	K09838	ko00906, Carotenoid biosynthesis;
Carotenoid biosynthesis	CUST_13186_PI428262022	2.84e-06	7.26529	down	8.52838	8.77596	8.69379	11.5118	11.5054	11.564	P	P	P	P	P	P	CGGGCATAATTTAATGGTTGATGGAGGTTATACGATTGTTAATGAGGGTTTAACAATCTT	ABA2	xanthoxin dehydrogenase	505	sp|Q9C826|ABA2_ARATH Xanthoxin dehydrogenase OS=Arabidopsis thaliana GN=ABA2 PE=1 SV=1	2e-31	gnl|CDD|177895 PLN02253, PLN02253, xanthoxin dehydrogenase.	3e-48	tr|F6HHC9|F6HHC9_VITVI Putative uncharacterized protein OS=Vitis vinifera GN=VIT_06s0080g00990 PE=3 SV=1	6e-47	ref|XP_002272549.1| PREDICTED: momilactone A synthase-like [Vitis vinifera]	5e-47	lcl|D7TCQ2_VITVI/294-529 PF13561.1;adh_short_C2;	9e-40	-	GO:0005488,binding;GO:0007275,multicellular organismal development;GO:0008152,metabolic process;GO:0016491,oxidoreductase activity;GO:0055114,oxidation-reduction process	EC:1.1.1.288	K09841	ko00906, Carotenoid biosynthesis;
Carotenoid biosynthesis	CUST_14501_PI428262022	1.92e-08	3.80021	down	8.59812	8.63691	8.62233	10.5567	10.5273	10.5516	P	P	P	P	P	P	ATCACAACTACTTGGGAAAGAAGAACAGGTACGTGTATGCAGCAATTGGGGATCCAATGC	NCED	9-cis-epoxycarotenoid dioxygenase	488	sp|O49675|CCD4_ARATH Probable carotenoid cleavage dioxygenase 4, chloroplastic OS=Arabidopsis thaliana GN=CCD4 PE=1 SV=1	6e-76	gnl|CDD|177900 PLN02258, PLN02258, 9-cis-epoxycarotenoid dioxygenase NCED.	8e-40	tr|B0FLM9|B0FLM9_9LAMI Carotenoid cleavage dioxygenase 4 OS=Osmanthus fragrans GN=CCD4 PE=2 SV=1	1e-87	gb|ABY60887.1| carotenoid cleavage dioxygenase 4 [Osmanthus fragrans]	1e-87	lcl|B0FLM9_9LAMI/128-603 PF03055.10;RPE65;	1e-89	Q	GO:0006950,response to stress;GO:0009509,chromoplast;GO:0009536,plastid;GO:0016491,oxidoreductase activity;GO:0016702,oxidoreductase activity, acting on single donors with incorporation of molecular oxygen, incorporation of two atoms of oxygen;GO:0046872,metal ion binding;GO:0055114,oxidation-reduction process;GO:0005737,cytoplasm	EC:1.13.11.51	K09840	ko00906, Carotenoid biosynthesis;
Carotenoid biosynthesis	CUST_15544_PI428262014	4.51e-08	2.00999	up	13.4316	13.4567	13.4277	12.4281	12.4303	12.4361	P	P	P	P	P	P	AATGTAGATCCTTATAGTGCCATACATGAGAAAGAGACTCGTGATTTTCTTCAAGTTGGA	ABA1	zeaxanthin epoxidase	509	sp|Q40412|ABA2_NICPL Zeaxanthin epoxidase, chloroplastic OS=Nicotiana plumbaginifolia GN=ABA2 PE=1 SV=1	1e-46	gnl|CDD|178515 PLN02927, PLN02927, antheraxanthin epoxidase/zeaxanthin epoxidase.	7e-43	tr|Q2VEX1|Q2VEX1_DAUCA Zeaxanthin epoxidase, chloroplastic OS=Daucus carota subsp. sativus PE=2 SV=1	4e-46	gb|ABB52077.1| putative zeaxanthin epoxidase [Daucus carota subsp. sativus]	4e-46	lcl|A5JV19_SOLLC/563-639 PF00498.21;FHA;	2e-37	-	GO:0006950,response to stress;GO:0008152,metabolic process;GO:0009507,chloroplast;GO:0009535,chloroplast thylakoid membrane;GO:0009536,plastid;GO:0009540,zeaxanthin epoxidase [overall] activity;GO:0009579,thylakoid;GO:0009688,abscisic acid biosynthetic process;GO:0016020,membrane;GO:0016491,oxidoreductase activity;GO:0031969,chloroplast membrane;GO:0052662,zeaxanthin epoxidase activity;GO:0052663…	EC:1.14.13.90	K09838	ko00906, Carotenoid biosynthesis;
Carotenoid biosynthesis	CUST_15278_PI428262014	1.53e-08	3.93387	down	8.69645	8.65164	8.67931	10.6463	10.6468	10.6621	P	P	P	P	P	P	AAACTACTTGGGAAAGAAGAACAGGTACGTGTATGCAGCAATTGGGGATCCAATGCCGAA	NCED	9-cis-epoxycarotenoid dioxygenase	513	sp|O49675|CCD4_ARATH Probable carotenoid cleavage dioxygenase 4, chloroplastic OS=Arabidopsis thaliana GN=CCD4 PE=1 SV=1	6e-59	-	-	tr|B0FLM9|B0FLM9_9LAMI Carotenoid cleavage dioxygenase 4 OS=Osmanthus fragrans GN=CCD4 PE=2 SV=1	9e-66	gb|ABY60887.1| carotenoid cleavage dioxygenase 4 [Osmanthus fragrans]	9e-66	lcl|B0FLM9_9LAMI/128-603 PF03055.10;RPE65;	2e-66	-	GO:0006950,response to stress;GO:0009509,chromoplast;GO:0009536,plastid;GO:0016491,oxidoreductase activity;GO:0016702,oxidoreductase activity, acting on single donors with incorporation of molecular oxygen, incorporation of two atoms of oxygen;GO:0046872,metal ion binding;GO:0055114,oxidation-reduction process	EC:1.13.11.51	K09840	ko00906, Carotenoid biosynthesis;
Porphyrin and chlorophyll metabolism	CUST_895_PI428262014	0.00181507	2.44436	down	4.57358	4.95549	5.1699	6.15599	6.20214	6.20922	P	P	P	P	P	P	AGTAACATTGTTGAGAAGGATGTGAAATTGTTGGGTACGATTTGTCATTTGGAGGGGGTT	hemF, CPOX	coproporphyrinogen III oxidase	1531	sp|P35055|HEM6_SOYBN Coproporphyrinogen-III oxidase, chloroplastic OS=Glycine max GN=CPX PE=2 SV=1	0	gnl|CDD|178461 PLN02873, PLN02873, coproporphyrinogen-III oxidase.	0	tr|A5BF85|A5BF85_VITVI Putative uncharacterized protein OS=Vitis vinifera GN=VITISV_044041 PE=4 SV=1	0	emb|CAN76809.1| hypothetical protein VITISV_044041 [Vitis vinifera]	0	lcl|HEM6_ARATH/82-386 PF01218.13;Coprogen_oxidas;	0	H	GO:0004109,coproporphyrinogen oxidase activity;GO:0006779,porphyrin biosynthetic process;GO:0006783,heme biosynthetic process;GO:0009507,chloroplast;GO:0009536,plastid;GO:0016491,oxidoreductase activity;GO:0042803,protein homodimerization activity;GO:0055114,oxidation-reduction process	EC:1.3.3.3	K00228	ko00860, Porphyrin and chlorophyll metabolism;
Porphyrin and chlorophyll metabolism	CUST_985_PI428262014	2.74e-06	5.61906	down	7.73888	7.93971	7.90409	10.3319	10.3321	10.3897	P	P	P	P	P	P	GGAGACCAGTAGCTTTCAATGGTGAATAGAAATTGTGATTACTTTTTAATGTCTATGGTG	E3.1.1.14	chlorophyllase	1492	sp|Q9M7I7|CLH2_ARATH Chlorophyllase-2, chloroplastic OS=Arabidopsis thaliana GN=CLH2 PE=1 SV=1	7e-110	gnl|CDD|177659 PLN00021, PLN00021, chlorophyllase.	9e-151	tr|D7T734|D7T734_VITVI Putative uncharacterized protein OS=Vitis vinifera GN=VIT_05s0020g04040 PE=4 SV=1	1e-149	ref|XP_002279285.1| PREDICTED: chlorophyllase-2, chloroplastic [Vitis vinifera] emb|CBI26305.3| unnamed protein product [Vitis vinifera]	1e-149	lcl|D7T734_VITVI/14-321 PF07224.6;Chlorophyllase;	2e-150	-	GO:0009507,chloroplast;GO:0009536,plastid;GO:0015996,chlorophyll catabolic process;GO:0016787,hydrolase activity;GO:0043231,intracellular membrane-bounded organelle;GO:0047746,chlorophyllase activity	EC:3.1.1.14	K08099	ko00860, Porphyrin and chlorophyll metabolism;
Porphyrin and chlorophyll metabolism	CUST_15968_PI428262014	5.2e-08	7.32864	down	6.66504	6.7004	6.71829	9.54495	9.54551	9.61391	P	P	P	P	P	P	TTCATTTCCATGCTTGTTACTGTGGTTCTATGTGGAAGAACATGGCGACTCGAACCAACC	FTH1	ferritin heavy chain	483	-	-	-	-	tr|C7J958|C7J958_ORYSJ Ferritin (Fragment) OS=Oryza sativa subsp. japonica GN=Os11g0106700 PE=3 SV=1	1e-16	-	-	-	-	-	GO:0005488,binding;GO:0006826,iron ion transport;GO:0006879,cellular iron ion homeostasis;GO:0008199,ferric iron binding;GO:0016491,oxidoreductase activity;GO:0046872,metal ion binding;GO:0046914,transition metal ion binding;GO:0055114,oxidation-reduction process	EC:1.16.3.1	K00522	ko00860, Porphyrin and chlorophyll metabolism;ko04978, Mineral absorption;
Porphyrin and chlorophyll metabolism	CUST_3335_PI428262014	1.5e-06	3.15532	up	11.3486	11.2392	11.2355	9.61479	9.61563	9.61956	P	P	P	P	P	P	AAATCATGGAGATTGAATCTAGGCTTCTTCCTTGTGGGCTCCATATCATTGGTGAGCCTC	chlH, bchH	magnesium chelatase subunit H	1050	sp|Q9RFD5|BCHH_RHOS4 Magnesium-chelatase subunit H OS=Rhodobacter sphaeroides (strain ATCC 17023 / 2.4.1 / NCIB 8253 / DSM 158) GN=bchH PE=3 SV=1	2e-90	gnl|CDD|178618 PLN03069, PLN03069, magnesiumprotoporphyrin-IX chelatase subunit H; Provisional.	0	tr|F8SPG3|F8SPG3_CAMSI Magnesium chelatase H subunit OS=Camellia sinensis PE=2 SV=1	0	gb|AEI83420.1| magnesium chelatase H subunit [Camellia sinensis]	0	lcl|B0CE44_ACAM1/188-1308 PF02514.11;CobN-Mg_chel;	0	-	GO:0000166,nucleotide binding;GO:0005524,ATP binding;GO:0009058,biosynthetic process;GO:0015979,photosynthesis;GO:0015995,chlorophyll biosynthetic process;GO:0016851,magnesium chelatase activity;GO:0016874,ligase activity;GO:0030494,bacteriochlorophyll biosynthetic process;GO:0005737,cytoplasm;GO:0006779,porphyrin biosynthetic process;GO:0009236,cobalamin biosynthetic process;GO:0051116,cobaltoch…	EC:6.6.1.1	K03403	ko00860, Porphyrin and chlorophyll metabolism;
Porphyrin and chlorophyll metabolism	CUST_55323_PI428262022	2.28e-07	2.9161	down	10.9255	10.9324	10.9058	12.4422	12.4485	12.5052	P	P	P	P	P	P	ATGAAGGAAGCTGACTGTGTAGCTAAAGTTACTAATTGCAACAAAGAAGCTACGACTCAA	NOL, NYC1	chlorophyll(ide) b reductase	336	sp|Q93ZA0|NYC1_ARATH Probable chlorophyll(ide) b reductase NYC1, chloroplastic OS=Arabidopsis thaliana GN=NYC1 PE=1 SV=1	5e-39	-	-	tr|B5M0Y6|B5M0Y6_TOBAC Putative chlorophyll b reductase OS=Nicotiana tabacum PE=2 SV=1	2e-40	gb|ACH54085.1| putative chlorophyll b reductase [Nicotiana tabacum]	1e-40	lcl|B9RKQ4_RICCO/184-371 PF00106.20;adh_short;	9e-17	-	GO:0005488,binding;GO:0008152,metabolic process;GO:0016491,oxidoreductase activity;GO:0055114,oxidation-reduction process;GO:0047936,glucose 1-dehydrogenase [NAD(P)] activity	EC:1.1.1.294	K13606	ko00860, Porphyrin and chlorophyll metabolism;
Porphyrin and chlorophyll metabolism	CUST_7574_PI428262014	1.51e-07	3.08652	up	10.2115	10.159	10.1485	8.54946	8.53512	8.55646	P	P	P	P	P	P	CTAAGCTTGATGTGCCTTACATTGTTGCAGTGCCTTTGGTGTTTCAGACAACAGAGGAGT	chlH, bchH	magnesium chelatase subunit H	730	-	-	gnl|CDD|178618 PLN03069, PLN03069, magnesiumprotoporphyrin-IX chelatase subunit H; Provisional.	9e-91	tr|O22435|O22435_TOBAC Mg protoporphyrin IX chelatase OS=Nicotiana tabacum GN=Chl H PE=2 SV=1	4e-124	gb|AAB97152.1| Mg protoporphyrin IX chelatase [Nicotiana tabacum]	4e-124	lcl|C1E4F7_MICSR/185-1309 PF02514.11;CobN-Mg_chel;	5e-91	-	GO:0005488,binding;GO:0009058,biosynthetic process;GO:0015995,chlorophyll biosynthetic process;GO:0016851,magnesium chelatase activity	EC:6.6.1.1	K03403	ko00860, Porphyrin and chlorophyll metabolism;
Porphyrin and chlorophyll metabolism	CUST_35382_PI428262014	4.07e-05	3.48559	down	12.8334	13.0919	13.1238	14.8089	14.8089	14.8355	P	P	P	P	P	P	TCCAGAAGTACATCACAAAGGGTTTGTATCCGAAGAAGAATACCGGAAGCGACTTGCTCA	por	protochlorophyllide reductase	515	sp|Q01289|POR_PEA Protochlorophyllide reductase, chloroplastic OS=Pisum sativum GN=3PCR PE=1 SV=1	2e-64	gnl|CDD|177654 PLN00015, PLN00015, protochlorophyllide reductase.	8e-87	tr|Q8LSZ3|Q8LSZ3_TOBAC NADPH:protochlorophyllide oxidoreductase OS=Nicotiana tabacum GN=POR1 PE=2 SV=1	9e-64	dbj|BAB93003.1| NADPH:protochlorophyllide oxidoreductase [Nicotiana tabacum]	8e-64	lcl|A2XZ01_ORYSI/74-244 PF00106.20;adh_short;	3e-29	-	GO:0005488,binding;GO:0008152,metabolic process;GO:0009507,chloroplast;GO:0009536,plastid;GO:0015979,photosynthesis;GO:0015995,chlorophyll biosynthetic process;GO:0016491,oxidoreductase activity;GO:0016630,protochlorophyllide reductase activity;GO:0055114,oxidation-reduction process	EC:1.3.1.33	K00218	ko00860, Porphyrin and chlorophyll metabolism;
Porphyrin and chlorophyll metabolism	CUST_1809_PI428262014	6.59e-07	4.77408	down	11.6602	11.7864	11.7711	13.9862	13.9823	14.0149	P	P	P	P	P	P	GGTTGTGGTCTTCTTTGATGTGTTTTGTGTCTTATTAGACGTGTCTTTGAGTTTTATGTA	E3.1.1.14	chlorophyllase	1278	sp|Q94LX1|CLH1_CITUN Chlorophyllase-1, chloroplastic OS=Citrus unshiu PE=2 SV=1	3e-79	gnl|CDD|177659 PLN00021, PLN00021, chlorophyllase.	4e-145	tr|F6HI76|F6HI76_VITVI Putative uncharacterized protein OS=Vitis vinifera GN=VIT_07s0151g00130 PE=4 SV=1	1e-111	ref|XP_002273926.1| PREDICTED: chlorophyllase-1 [Vitis vinifera]	1e-111	lcl|C1JZ62_9ROSI/11-313 PF07224.6;Chlorophyllase;	3e-93	-	GO:0009507,chloroplast;GO:0009536,plastid;GO:0015996,chlorophyll catabolic process;GO:0016787,hydrolase activity;GO:0043231,intracellular membrane-bounded organelle;GO:0047746,chlorophyllase activity	EC:3.1.1.14	K08099	ko00860, Porphyrin and chlorophyll metabolism;
Porphyrin and chlorophyll metabolism	CUST_6689_PI428262014	2.88e-05	12.2255	up	6.10429	6.01486	6.21006	2.62048	2.6926	2.18067	P	P	P	A	A	P	TTGTCTTCTGTCTAGATGATGGTAAGCACACATGAAGTTGGTGAAGATGCGTAGAGCACT	CAO	chlorophyllide a oxygenase	766	sp|Q8S7E1|CAO_ORYSJ Chlorophyllide a oxygenase, chloroplastic OS=Oryza sativa subsp. japonica GN=CAO PE=2 SV=1	7e-59	gnl|CDD|177920 PLN02281, PLN02281, chlorophyllide a oxygenase.	6e-58	tr|B9RJ38|B9RJ38_RICCO Chlorophyll synthase, putative OS=Ricinus communis GN=RCOM_1030770 PE=4 SV=1	3e-62	ref|XP_002513757.1| chlorophyll synthase, putative [Ricinus communis] gb|EEF48340.1| chlorophyll synthase, putative [Ricinus communis]	3e-62	lcl|B9RJ38_RICCO/405-504 PF08417.7;PaO;	6e-47	-	GO:0005506,iron ion binding;GO:0010277,chlorophyllide a oxygenase [overall] activity;GO:0016491,oxidoreductase activity;GO:0016705,oxidoreductase activity, acting on paired donors, with incorporation or reduction of molecular oxygen;GO:0046872,metal ion binding;GO:0051536,iron-sulfur cluster binding;GO:0051537,2 iron, 2 sulfur cluster binding;GO:0055114,oxidation-reduction process	EC:1.14.13.122	K13600	ko00860, Porphyrin and chlorophyll metabolism;
Porphyrin and chlorophyll metabolism	CUST_216_PI428262022	7.47e-05	2.18583	up	6.87172	6.68473	6.66526	5.62168	5.58376	5.63172	P	P	P	P	P	P	TAAACTTCCTCTATACCTCTTCCAACCGTCTCGGCTAGTATTGATGGGAGAGAGGAAATC	chlH, bchH	magnesium chelatase subunit H	1902	-	-	gnl|CDD|183556 PRK12493, PRK12493, magnesium chelatase subunit H; Provisional.	0	tr|F8SPG3|F8SPG3_CAMSI Magnesium chelatase H subunit OS=Camellia sinensis PE=2 SV=1	0	gb|AEI83420.1| magnesium chelatase H subunit [Camellia sinensis]	0	lcl|B9DI09_ARATH/1-597 PF02514.11;CobN-Mg_chel;	0	-	GO:0005488,binding;GO:0009058,biosynthetic process;GO:0015995,chlorophyll biosynthetic process;GO:0016851,magnesium chelatase activity;GO:0016874,ligase activity;GO:0051116,cobaltochelatase activity	EC:6.6.1.1	K03403	ko00860, Porphyrin and chlorophyll metabolism;
Porphyrin and chlorophyll metabolism	CUST_653_PI428262022	1.21e-07	2.07935	down	15.7959	15.764	15.756	16.8222	16.8329	16.8292	P	P	P	P	P	P	TGCCTCGGTATAAGCCAGTGTGGATAATAAAATCAGTCGCCTTGTTTTCTTCTAGCAATT	por	protochlorophyllide reductase	1503	sp|Q41249|PORA_CUCSA Protochlorophyllide reductase, chloroplastic OS=Cucumis sativus GN=PORA PE=2 SV=1	0	gnl|CDD|177654 PLN00015, PLN00015, protochlorophyllide reductase.	0	tr|B9T7M6|B9T7M6_RICCO Short-chain dehydrogenase, putative OS=Ricinus communis GN=RCOM_0252880 PE=4 SV=1	0	ref|XP_002534245.1| short-chain dehydrogenase, putative [Ricinus communis] gb|EEF28135.1| short-chain dehydrogenase, putative [Ricinus communis]	0	lcl|Q9LKH8_VIGRR/86-236 PF00106.20;adh_short;	6e-91	Q	GO:0005488,binding;GO:0008152,metabolic process;GO:0009507,chloroplast;GO:0009536,plastid;GO:0015979,photosynthesis;GO:0015995,chlorophyll biosynthetic process;GO:0016491,oxidoreductase activity;GO:0016630,protochlorophyllide reductase activity;GO:0055114,oxidation-reduction process	EC:1.3.1.33	K00218	ko00860, Porphyrin and chlorophyll metabolism;
Porphyrin and chlorophyll metabolism	CUST_13374_PI428262014	2.31e-05	2.41708	down	13.5812	13.7489	13.747	14.961	14.9502	14.9857	P	P	P	P	P	P	GTTGCGGATAAAGTTTTATTGATGGCTGATGAAAAGCTCTTATGGGACTAATTTAGTCAT	FTH1	ferritin heavy chain	559	sp|Q948P6|FRI3_SOYBN Ferritin-3, chloroplastic OS=Glycine max PE=2 SV=1	2e-54	gnl|CDD|153114 cd01056, Euk_Ferritin, eukaryotic ferritins. Eukaryotic Ferritin (Euk_Ferritin) domain. Ferritins are the primary iron storage proteins of most living organisms and members of a broad superfamily of ferritin-like diiron-carboxylate proteins. The iron-free (apoferritin) ferritin molecule is a protein shell composed of 24 protein chains arranged in 432 symmetry. Iron storage involves…	1e-40	tr|C6TM43|C6TM43_SOYBN Ferritin OS=Glycine max PE=2 SV=1	1e-52	ref|NP_001237032.1| ferritin-3, chloroplastic [Glycine max] sp|Q948P6.1|FRI3_SOYBN RecName: Full=Ferritin-3, chloroplastic; AltName: Full=SFerH-3; Flags: Precursor dbj|BAB64536.1| ferritin [Glycine max]	6e-53	lcl|Q6A196_CONCD/88-233 PF00210.19;Ferritin;	8e-40	P	GO:0004322,ferroxidase activity;GO:0005488,binding;GO:0006826,iron ion transport;GO:0006879,cellular iron ion homeostasis;GO:0008199,ferric iron binding;GO:0009507,chloroplast;GO:0009536,plastid;GO:0016491,oxidoreductase activity;GO:0046872,metal ion binding;GO:0046914,transition metal ion binding;GO:0055114,oxidation-reduction process	EC:1.16.3.1	K00522	ko00860, Porphyrin and chlorophyll metabolism;ko04978, Mineral absorption;
Porphyrin and chlorophyll metabolism	CUST_19883_PI428262014	1.24e-08	10.4138	up	11.2883	11.246	11.2416	7.85444	7.86844	7.91178	P	P	P	P	P	P	TTGAAGAACTTTTGGTACCCTGTTGCTTTCTCTACGGACTTGAAGGATGACACCATGGTA	CAO	chlorophyllide a oxygenase	437	sp|Q8S7E1|CAO_ORYSJ Chlorophyllide a oxygenase, chloroplastic OS=Oryza sativa subsp. japonica GN=CAO PE=2 SV=1	3e-26	gnl|CDD|177920 PLN02281, PLN02281, chlorophyllide a oxygenase.	1e-27	tr|F8SPG4|F8SPG4_CAMSI Chlorophyllide a oxygenase OS=Camellia sinensis PE=2 SV=1	1e-40	gb|AEI83421.1| chlorophyllide a oxygenase [Camellia sinensis]	9e-41	-	-	-	GO:0005506,iron ion binding;GO:0010277,chlorophyllide a oxygenase [overall] activity;GO:0016491,oxidoreductase activity;GO:0016705,oxidoreductase activity, acting on paired donors, with incorporation or reduction of molecular oxygen;GO:0046872,metal ion binding;GO:0051536,iron-sulfur cluster binding;GO:0051537,2 iron, 2 sulfur cluster binding;GO:0055114,oxidation-reduction process	EC:1.14.13.122	K13600	ko00860, Porphyrin and chlorophyll metabolism;
Porphyrin and chlorophyll metabolism	CUST_237_PI428262022	6.21e-08	2.34215	up	14.0507	14.0758	14.0703	12.8357	12.822	12.8556	P	P	P	P	P	P	GGATGAGATTTTGCTTTCCTTTCTACATTTGGAATAAATGATGTGCTGCATTTGCTGTTT	hemA	glutamyl-tRNA reductase	1853	sp|P93111|HEM11_CUCSA Glutamyl-tRNA reductase 1, chloroplastic OS=Cucumis sativus GN=HEMA1 PE=2 SV=1	0	gnl|CDD|177793 PLN00203, PLN00203, glutamyl-tRNA reductase.	0	tr|A5BZY3|A5BZY3_VITVI Glutamyl-tRNA reductase OS=Vitis vinifera GN=VIT_18s0001g08110 PE=3 SV=1	0	ref|XP_002285583.1| PREDICTED: glutamyl-tRNA reductase 1, chloroplastic [Vitis vinifera] emb|CAN77439.1| hypothetical protein VITISV_007402 [Vitis vinifera]	0	lcl|E4MWC9_THEHA/97-248 PF05201.10;GlutR_N;	1e-82	-	GO:0004764,shikimate 5-dehydrogenase activity;GO:0005488,binding;GO:0005737,cytoplasm;GO:0006779,porphyrin biosynthetic process;GO:0008883,glutamyl-tRNA reductase activity;GO:0009507,chloroplast;GO:0009536,plastid;GO:0015995,chlorophyll biosynthetic process;GO:0016491,oxidoreductase activity;GO:0033014,tetrapyrrole biosynthetic process;GO:0050661,NADP binding;GO:0055114,oxidation-reduction process	EC:1.2.1.70	K02492	ko00860, Porphyrin and chlorophyll metabolism;
Porphyrin and chlorophyll metabolism	CUST_25958_PI428262022	1.11e-08	11.0782	up	13.7714	13.6977	13.7182	10.2506	10.2711	10.2566	P	P	P	P	P	P	AGACCGGATGCTCAATGGGGCAAATGTATGGAATTTACCGGTTTCATATGACAAGCTAGG	CAO	chlorophyllide a oxygenase	272	sp|Q8S7E1|CAO_ORYSJ Chlorophyllide a oxygenase, chloroplastic OS=Oryza sativa subsp. japonica GN=CAO PE=2 SV=1	2e-48	gnl|CDD|177920 PLN02281, PLN02281, chlorophyllide a oxygenase.	2e-46	tr|F6H0L1|F6H0L1_VITVI Putative uncharacterized protein OS=Vitis vinifera GN=VIT_18s0001g02700 PE=4 SV=1	7e-50	ref|XP_002284499.2| PREDICTED: chlorophyllide a oxygenase, chloroplastic-like [Vitis vinifera] emb|CBI19013.3| unnamed protein product [Vitis vinifera]	8e-50	lcl|B9RJ38_RICCO/405-504 PF08417.7;PaO;	2e-49	-	GO:0005506,iron ion binding;GO:0009507,chloroplast;GO:0009528,plastid inner membrane;GO:0009535,chloroplast thylakoid membrane;GO:0009536,plastid;GO:0009579,thylakoid;GO:0009706,chloroplast inner membrane;GO:0010277,chlorophyllide a oxygenase [overall] activity;GO:0015995,chlorophyll biosynthetic process;GO:0016020,membrane;GO:0016491,oxidoreductase activity;GO:0016705,oxidoreductase activity, ac…	EC:1.14.13.122	K13600	ko00860, Porphyrin and chlorophyll metabolism;
Porphyrin and chlorophyll metabolism	CUST_2896_PI428262022	0.000407	2.57271	up	14.8319	15.1461	15.1982	13.6991	13.7827	13.6046	P	P	P	P	P	P	CTCTCTCTCTATCTCTCTCTCTAAAAGTTCAGTTCTATGTGAGAGAGTTAACGGTTTTTT	E3.1.1.14	chlorophyllase	1008	sp|Q94LX1|CLH1_CITUN Chlorophyllase-1, chloroplastic OS=Citrus unshiu PE=2 SV=1	9e-59	gnl|CDD|177659 PLN00021, PLN00021, chlorophyllase.	2e-92	tr|F6HI72|F6HI72_VITVI Putative uncharacterized protein OS=Vitis vinifera GN=VIT_07s0151g00210 PE=4 SV=1	3e-83	ref|XP_002273926.1| PREDICTED: chlorophyllase-1 [Vitis vinifera]	2e-83	lcl|C1JZ62_9ROSI/11-313 PF07224.6;Chlorophyllase;	8e-70	-	GO:0009507,chloroplast;GO:0009536,plastid;GO:0015996,chlorophyll catabolic process;GO:0016787,hydrolase activity;GO:0043231,intracellular membrane-bounded organelle;GO:0047746,chlorophyllase activity	EC:3.1.1.14	K08099	ko00860, Porphyrin and chlorophyll metabolism;
Porphyrin and chlorophyll metabolism	CUST_36896_PI428262022	7.84e-07	2.28293	up	13.3215	13.3053	13.2844	12.0814	12.1072	12.1498	P	P	P	P	P	P	CGCTGTTGTTGTTGTGTACTGCTGTAAGTAATGGCGCAAGCGCATAACATTTGTTCATAC	HMOX, hmuO, ho	heme oxygenase	361	sp|O48782|HMOX1_ARATH Heme oxygenase 1, chloroplastic OS=Arabidopsis thaliana GN=HO1 PE=1 SV=2	1e-53	-	-	tr|Q84RN2|Q84RN2_MOMCH Putative heme oxygenase 1 (Fragment) OS=Momordica charantia GN=ho1 PE=2 SV=1	6e-56	emb|CAD80091.1| putative heme oxygenase 1 [Momordica charantia]	6e-56	lcl|Q84RN2_MOMCH/6-125 PF01126.15;Heme_oxygenase;	3e-54	P	GO:0004392,heme oxygenase (decyclizing) activity;GO:0006788,heme oxidation;GO:0055114,oxidation-reduction process;GO:0009507,chloroplast;GO:0009536,plastid;GO:0016491,oxidoreductase activity	EC:1.14.99.3	K00510	ko00860, Porphyrin and chlorophyll metabolism;ko04978, Mineral absorption;
Porphyrin and chlorophyll metabolism	CUST_504_PI428262022	0.00308912	2.29365	down	5.17449	5.67134	5.77262	6.67437	6.78046	6.75655	P	P	P	P	P	P	CAGTTGTAAGTCGTTGAAAAGTACATTGTTGAGAAGGATGTGAAATTGTTGGGTACATTT	hemF, CPOX	coproporphyrinogen III oxidase	1576	sp|P35055|HEM6_SOYBN Coproporphyrinogen-III oxidase, chloroplastic OS=Glycine max GN=CPX PE=2 SV=1	0	gnl|CDD|178461 PLN02873, PLN02873, coproporphyrinogen-III oxidase.	0	tr|A5BF85|A5BF85_VITVI Putative uncharacterized protein OS=Vitis vinifera GN=VITISV_044041 PE=4 SV=1	0	emb|CAN76809.1| hypothetical protein VITISV_044041 [Vitis vinifera]	0	lcl|HEM6_ARATH/82-386 PF01218.13;Coprogen_oxidas;	0	H	GO:0004109,coproporphyrinogen oxidase activity;GO:0006779,porphyrin biosynthetic process;GO:0006783,heme biosynthetic process;GO:0009507,chloroplast;GO:0009536,plastid;GO:0016491,oxidoreductase activity;GO:0042803,protein homodimerization activity;GO:0055114,oxidation-reduction process	EC:1.3.3.3	K00228	ko00860, Porphyrin and chlorophyll metabolism;
Porphyrin and chlorophyll metabolism	CUST_45025_PI428262014	1.02e-05	2.33938	up	13.9317	13.7916	13.8114	12.6304	12.6058	12.6201	P	P	P	P	P	P	AAGGAAGGATGGTAAAAAAGCCTAGTGCATACATTGCTGACACACCACAGCTAATGCACA	chlH, bchH	magnesium chelatase subunit H	489	sp|Q9RFD5|BCHH_RHOS4 Magnesium-chelatase subunit H OS=Rhodobacter sphaeroides (strain ATCC 17023 / 2.4.1 / NCIB 8253 / DSM 158) GN=bchH PE=3 SV=1	6e-25	gnl|CDD|178618 PLN03069, PLN03069, magnesiumprotoporphyrin-IX chelatase subunit H; Provisional.	3e-106	tr|F8SPG3|F8SPG3_CAMSI Magnesium chelatase H subunit OS=Camellia sinensis PE=2 SV=1	5e-78	gb|AEI83420.1| magnesium chelatase H subunit [Camellia sinensis]	5e-78	lcl|D7THW4_VITVI/690-1120 PF02514.11;CobN-Mg_chel;	2e-80	-	GO:0000166,nucleotide binding;GO:0005524,ATP binding;GO:0009058,biosynthetic process;GO:0015979,photosynthesis;GO:0015995,chlorophyll biosynthetic process;GO:0016851,magnesium chelatase activity;GO:0016874,ligase activity;GO:0030494,bacteriochlorophyll biosynthetic process;GO:0005488,binding	EC:6.6.1.1	K03403	ko00860, Porphyrin and chlorophyll metabolism;
Porphyrin and chlorophyll metabolism	CUST_6373_PI428262014	1.97e-05	2.04252	down	7.12631	7.22164	7.27547	8.24828	8.22842	8.23779	P	P	P	P	P	P	TGGTACACATATGATACATTGTATTCAACATTGATCTGTTCGTTGATAGCGGACTCGCAT	FTH1	ferritin heavy chain	790	sp|Q948P6|FRI3_SOYBN Ferritin-3, chloroplastic OS=Glycine max PE=2 SV=1	1e-54	-	-	tr|B9S460|B9S460_RICCO Ferritin, plant, putative OS=Ricinus communis GN=RCOM_0687280 PE=4 SV=1	5e-57	ref|XP_002520779.1| ferritin, plant, putative [Ricinus communis] gb|EEF41488.1| ferritin, plant, putative [Ricinus communis]	5e-57	lcl|Q6A196_CONCD/88-233 PF00210.19;Ferritin;	2e-36	-	GO:0004322,ferroxidase activity;GO:0005488,binding;GO:0006826,iron ion transport;GO:0006879,cellular iron ion homeostasis;GO:0008199,ferric iron binding;GO:0009507,chloroplast;GO:0009536,plastid;GO:0016491,oxidoreductase activity;GO:0046872,metal ion binding;GO:0046914,transition metal ion binding;GO:0055114,oxidation-reduction process	EC:1.16.3.1	K00522	ko00860, Porphyrin and chlorophyll metabolism;ko04978, Mineral absorption;
Porphyrin and chlorophyll metabolism	CUST_20358_PI428262014	0.000853	2.19129	up	4.25637	4.4622	4.33954	3.08798	3.44148	3.13329	P	P	P	A	A	P	TCAATCACAGCATCAGCCAAATCTGAAATGAAAGTGGGTTCACAACCCAGTGCAGGAACA	hemH, FECH	ferrochelatase	434	sp|A2Y3Q5|HEMH_ORYSI Ferrochelatase-2, chloroplastic OS=Oryza sativa subsp. indica GN=HEMH PE=2 SV=2	1e-60	gnl|CDD|178068 PLN02449, PLN02449, ferrochelatase.	3e-49	tr|G7LGG2|G7LGG2_MEDTR Ferrochelatase OS=Medicago truncatula GN=MTR_8g095300 PE=4 SV=1	4e-62	ref|XP_003630414.1| Ferrochelatase [Medicago truncatula] gb|AET04890.1| Ferrochelatase [Medicago truncatula]	4e-62	lcl|HEMH2_ARATH/439-510 PF00504.16;Chloroa_b-bind;	5e-32	-	GO:0004325,ferrochelatase activity;GO:0006779,porphyrin biosynthetic process;GO:0006783,heme biosynthetic process;GO:0016829,lyase activity;GO:0005737,cytoplasm	EC:4.99.1.1	K01772	ko00860, Porphyrin and chlorophyll metabolism;
Porphyrin and chlorophyll metabolism	CUST_4861_PI428262022	0.000255	2.64115	up	6.2166	6.15903	6.10297	4.61372	4.68809	4.97329	P	P	P	P	P	P	CTTTAGTACTTTGGGCAATGTCCTCACAAGCTTTAGCATACTCTCAGCAAACCCAGCTGA	chlH, bchH	magnesium chelatase subunit H	816	sp|Q9RFD5|BCHH_RHOS4 Magnesium-chelatase subunit H OS=Rhodobacter sphaeroides (strain ATCC 17023 / 2.4.1 / NCIB 8253 / DSM 158) GN=bchH PE=3 SV=1	3e-54	gnl|CDD|178618 PLN03069, PLN03069, magnesiumprotoporphyrin-IX chelatase subunit H; Provisional.	0	tr|F8SPG3|F8SPG3_CAMSI Magnesium chelatase H subunit OS=Camellia sinensis PE=2 SV=1	0	gb|AEI83420.1| magnesium chelatase H subunit [Camellia sinensis]	0	lcl|B9H9U7_POPTR/242-465 PF02514.11;CobN-Mg_chel;	3e-146	-	GO:0000166,nucleotide binding;GO:0005524,ATP binding;GO:0009058,biosynthetic process;GO:0015979,photosynthesis;GO:0015995,chlorophyll biosynthetic process;GO:0016851,magnesium chelatase activity;GO:0016874,ligase activity;GO:0030494,bacteriochlorophyll biosynthetic process;GO:0005488,binding	EC:6.6.1.1	K03403	ko00860, Porphyrin and chlorophyll metabolism;
Porphyrin and chlorophyll metabolism	CUST_231_PI428262014	3.08e-06	3.74233	down	11.4095	11.5652	11.5589	13.4178	13.4199	13.4077	P	P	P	P	P	P	GGGGTTCTGTAAAGAACAGCAAGCACAATTGTTATCATTTGTAGCATATTCTATTTTGAG	NOL, NYC1	chlorophyll(ide) b reductase	2012	sp|Q5N800|NYC1_ORYSJ Probable chlorophyll(ide) b reductase NYC1, chloroplastic OS=Oryza sativa subsp. japonica GN=NYC1 PE=1 SV=1	0	-	-	tr|B9RKQ4|B9RKQ4_RICCO Short-chain dehydrogenase, putative OS=Ricinus communis GN=RCOM_1052710 PE=4 SV=1	0	ref|XP_002514298.1| short-chain dehydrogenase, putative [Ricinus communis] gb|EEF48252.1| short-chain dehydrogenase, putative [Ricinus communis]	0	lcl|B9RKQ4_RICCO/184-371 PF00106.20;adh_short;	7e-99	-	GO:0005488,binding;GO:0008152,metabolic process;GO:0016491,oxidoreductase activity;GO:0047936,glucose 1-dehydrogenase [NAD(P)] activity;GO:0055114,oxidation-reduction process	EC:1.1.1.294	K13606	ko00860, Porphyrin and chlorophyll metabolism;
Porphyrin and chlorophyll metabolism	CUST_5087_PI428262022	1.27e-06	2.90565	up	12.9258	12.9082	12.9222	11.3406	11.3545	11.4445	P	P	P	P	P	P	GATGAAGACACAATCAGCTCAGCTCGAACTCAAAAATAATAAAGCCTTAGTTATTAGTGG	FTH1	ferritin heavy chain	802	sp|Q948P6|FRI3_SOYBN Ferritin-3, chloroplastic OS=Glycine max PE=2 SV=1	2e-62	gnl|CDD|153114 cd01056, Euk_Ferritin, eukaryotic ferritins. Eukaryotic Ferritin (Euk_Ferritin) domain. Ferritins are the primary iron storage proteins of most living organisms and members of a broad superfamily of ferritin-like diiron-carboxylate proteins. The iron-free (apoferritin) ferritin molecule is a protein shell composed of 24 protein chains arranged in 432 symmetry. Iron storage involves…	3e-51	tr|A9PCK8|A9PCK8_POPTR Ferritin OS=Populus trichocarpa PE=2 SV=1	9e-65	gb|ABK94111.1| unknown [Populus trichocarpa]	9e-65	lcl|A9PCK8_POPTR/1-126 PF00210.19;Ferritin;	6e-52	P	GO:0004322,ferroxidase activity;GO:0005488,binding;GO:0006826,iron ion transport;GO:0006879,cellular iron ion homeostasis;GO:0008199,ferric iron binding;GO:0009507,chloroplast;GO:0009536,plastid;GO:0016491,oxidoreductase activity;GO:0046872,metal ion binding;GO:0046914,transition metal ion binding;GO:0055114,oxidation-reduction process	EC:1.16.3.1	K00522	ko00860, Porphyrin and chlorophyll metabolism;ko04978, Mineral absorption;
Porphyrin and chlorophyll metabolism	CUST_48153_PI428262014	1.32e-07	2.98302	up	13.2829	13.2466	13.2315	11.6771	11.6566	11.697	P	P	P	P	P	P	CACTTCGATCAGATGCTTCTACATGAGGGTGATGATGCATTTTGAAGATTTCTACTGTAA	FTH1	ferritin heavy chain	391	sp|Q39101|FRI1_ARATH Ferritin-1, chloroplastic OS=Arabidopsis thaliana GN=FER1 PE=1 SV=1	4e-47	gnl|CDD|153114 cd01056, Euk_Ferritin, eukaryotic ferritins. Eukaryotic Ferritin (Euk_Ferritin) domain. Ferritins are the primary iron storage proteins of most living organisms and members of a broad superfamily of ferritin-like diiron-carboxylate proteins. The iron-free (apoferritin) ferritin molecule is a protein shell composed of 24 protein chains arranged in 432 symmetry. Iron storage involves…	7e-37	tr|B9SKZ9|B9SKZ9_RICCO Ferritin OS=Ricinus communis GN=RCOM_0847660 PE=3 SV=1	6e-49	ref|XP_002526668.1| ferritin, plant, putative [Ricinus communis] gb|EEF35690.1| ferritin, plant, putative [Ricinus communis]	6e-49	lcl|A9PCK8_POPTR/1-126 PF00210.19;Ferritin;	3e-41	P	GO:0004322,ferroxidase activity;GO:0005488,binding;GO:0006826,iron ion transport;GO:0006879,cellular iron ion homeostasis;GO:0008199,ferric iron binding;GO:0009507,chloroplast;GO:0009536,plastid;GO:0016491,oxidoreductase activity;GO:0046872,metal ion binding;GO:0046914,transition metal ion binding;GO:0055114,oxidation-reduction process	EC:1.16.3.1	K00522	ko00860, Porphyrin and chlorophyll metabolism;ko04978, Mineral absorption;
Porphyrin and chlorophyll metabolism	CUST_39428_PI428262022	0.00100391	6.70025	down	1.66191	1.79995	2.67026	4.69741	4.8508	4.81656	A	A	P	P	P	P	TTTAGTCAACTTCCTATGGCGAAAAATAACATTCAGTACCAACGACCGATAGTGGGGCGT	hemE, UROD	uroporphyrinogen decarboxylase	407	sp|Q42967|DCUP_TOBAC Uroporphyrinogen decarboxylase, chloroplastic OS=Nicotiana tabacum GN=DCUP PE=1 SV=1	1e-44	gnl|CDD|178052 PLN02433, PLN02433, uroporphyrinogen decarboxylase.	2e-29	tr|B9IPI6|B9IPI6_POPTR Uroporphyrinogen decarboxylase OS=Populus trichocarpa GN=POPTRDRAFT_826111 PE=3 SV=1	1e-44	ref|XP_002325811.1| predicted protein [Populus trichocarpa] gb|EEF00193.1| predicted protein [Populus trichocarpa]	1e-44	lcl|B9S4C3_RICCO/46-387 PF01208.12;URO-D;	1e-44	-	GO:0004853,uroporphyrinogen decarboxylase activity;GO:0006779,porphyrin biosynthetic process;GO:0009507,chloroplast;GO:0009536,plastid;GO:0015995,chlorophyll biosynthetic process;GO:0016829,lyase activity;GO:0016831,carboxy-lyase activity;GO:0005737,cytoplasm	EC:4.1.1.37	K01599	ko00860, Porphyrin and chlorophyll metabolism;
Porphyrin and chlorophyll metabolism	CUST_153_PI428262014	0.000755	2.26974	up	6.31635	6.62921	6.44127	5.45416	5.22827	5.15682	P	P	P	P	P	P	GAGAGAGAAAGAGAGGGGGGAAGGTTTATGTTCAACGGCTTTGTTTAGTTCAGTGCAAAA	hemA	glutamyl-tRNA reductase	2179	sp|P93111|HEM11_CUCSA Glutamyl-tRNA reductase 1, chloroplastic OS=Cucumis sativus GN=HEMA1 PE=2 SV=1	0	gnl|CDD|177793 PLN00203, PLN00203, glutamyl-tRNA reductase.	0	tr|A5BZY3|A5BZY3_VITVI Glutamyl-tRNA reductase OS=Vitis vinifera GN=VIT_18s0001g08110 PE=3 SV=1	0	ref|XP_002285583.1| PREDICTED: glutamyl-tRNA reductase 1, chloroplastic [Vitis vinifera] emb|CAN77439.1| hypothetical protein VITISV_007402 [Vitis vinifera]	0	lcl|E4MWC9_THEHA/97-248 PF05201.10;GlutR_N;	8e-83	-	GO:0004764,shikimate 5-dehydrogenase activity;GO:0005488,binding;GO:0005737,cytoplasm;GO:0006779,porphyrin biosynthetic process;GO:0008883,glutamyl-tRNA reductase activity;GO:0009507,chloroplast;GO:0009536,plastid;GO:0015995,chlorophyll biosynthetic process;GO:0016491,oxidoreductase activity;GO:0033014,tetrapyrrole biosynthetic process;GO:0050661,NADP binding;GO:0055114,oxidation-reduction process	EC:1.2.1.70	K02492	ko00860, Porphyrin and chlorophyll metabolism;
Porphyrin and chlorophyll metabolism	CUST_5945_PI428262022	1.57e-05	2.09524	down	6.58988	6.70645	6.68146	7.70869	7.6957	7.77474	P	P	P	P	P	P	TGTAGCCATTTCCATATATTTACTGAGATTTAAGGGCATGACTTGTGCATGGATAATTGT	COX10	protoheme IX farnesyltransferase	743	-	-	-	-	-	-	-	-	-	-	-	-	EC:2.5.1.-	K02257	ko00190, Oxidative phosphorylation;ko00860, Porphyrin and chlorophyll metabolism;
Porphyrin and chlorophyll metabolism	CUST_7679_PI428262022	9.51e-06	2.01622	up	7.49589	7.4526	7.41272	6.48959	6.43977	6.3969	P	P	P	P	P	P	GTCAATGCTCTCTCTGTTCTTCCAGAAAACTCACCTGTTTCCTGATAATACAGAGAGAAA	chlH, bchH	magnesium chelatase subunit H	672	-	-	gnl|CDD|178618 PLN03069, PLN03069, magnesiumprotoporphyrin-IX chelatase subunit H; Provisional.	2e-91	tr|F8SPG3|F8SPG3_CAMSI Magnesium chelatase H subunit OS=Camellia sinensis PE=2 SV=1	5e-117	gb|AEI83420.1| magnesium chelatase H subunit [Camellia sinensis]	4e-117	lcl|O22434_TOBAC/79-177 PF11965.3;DUF3479;	2e-55	-	GO:0005488,binding;GO:0009058,biosynthetic process;GO:0015995,chlorophyll biosynthetic process;GO:0016851,magnesium chelatase activity	EC:6.6.1.1	K03403	ko00860, Porphyrin and chlorophyll metabolism;
Porphyrin and chlorophyll metabolism	CUST_184_PI428262014	9e-07	3.0128	down	8.55789	8.57115	8.60639	10.136	10.148	10.2247	P	P	P	P	P	P	TCAATGTTTGCTATGTGTGGTTGGTACATTATATTGACAAGGTCAGCTACAGAGATGCAA	hemL	glutamate-1-semialdehyde 2,1-aminomutase	2108	sp|P31593|GSA_TOBAC Glutamate-1-semialdehyde 2,1-aminomutase, chloroplastic OS=Nicotiana tabacum GN=GSA PE=2 SV=1	0	gnl|CDD|178100 PLN02482, PLN02482, glutamate-1-semialdehyde 2,1-aminomutase.	0	tr|A5BEM6|A5BEM6_VITVI Putative uncharacterized protein OS=Vitis vinifera GN=VIT_17s0000g00900 PE=3 SV=1	0	ref|XP_002284200.1| PREDICTED: glutamate-1-semialdehyde 2,1-aminomutase, chloroplastic [Vitis vinifera] emb|CAN83169.1| hypothetical protein VITISV_021914 [Vitis vinifera]	0	lcl|B9IFG3_POPTR/89-413 PF00202.16;Aminotran_3;	0	E	GO:0003824,catalytic activity;GO:0006779,porphyrin biosynthetic process;GO:0008483,transaminase activity;GO:0009507,chloroplast;GO:0009536,plastid;GO:0015995,chlorophyll biosynthetic process;GO:0016853,isomerase activity;GO:0030170,pyridoxal phosphate binding;GO:0033014,tetrapyrrole biosynthetic process;GO:0042286,glutamate-1-semialdehyde 2,1-aminomutase activity;GO:0005737,cytoplasm	EC:5.4.3.8	K01845	ko00860, Porphyrin and chlorophyll metabolism;
Porphyrin and chlorophyll metabolism	CUST_1270_PI428262014	1.81e-06	3.32523	down	7.38584	7.27129	7.25847	9.03563	9.046	9.03434	P	P	P	P	P	P	AGAGTGGAATTCTTCAAATATGCACTTGACTTGCTCTCTTTGGGGATGGAGAATGCAGAA	por	protochlorophyllide reductase	1404	sp|Q41249|PORA_CUCSA Protochlorophyllide reductase, chloroplastic OS=Cucumis sativus GN=PORA PE=2 SV=1	0	gnl|CDD|177654 PLN00015, PLN00015, protochlorophyllide reductase.	0	tr|E0CSP0|E0CSP0_VITVI Putative uncharacterized protein OS=Vitis vinifera GN=VIT_19s0014g03160 PE=4 SV=1	0	ref|XP_002534245.1| short-chain dehydrogenase, putative [Ricinus communis] gb|EEF28135.1| short-chain dehydrogenase, putative [Ricinus communis]	0	lcl|Q9LKH8_VIGRR/86-236 PF00106.20;adh_short;	4e-91	Q	GO:0005488,binding;GO:0008152,metabolic process;GO:0009507,chloroplast;GO:0009536,plastid;GO:0015979,photosynthesis;GO:0015995,chlorophyll biosynthetic process;GO:0016491,oxidoreductase activity;GO:0016630,protochlorophyllide reductase activity;GO:0055114,oxidation-reduction process	EC:1.3.1.33	K00218	ko00860, Porphyrin and chlorophyll metabolism;
Porphyrin and chlorophyll metabolism	CUST_13766_PI428262014	3.02e-05	3.23263	up	5.51615	5.59731	5.69796	3.9346	4.00292	3.79577	P	P	P	P	P	P	CCAGAAAACTCACCTGTTTCCTGATTATACAGAGAGAAACTGGAGAGAGGAGAGAGAGAG	chlH, bchH	magnesium chelatase subunit H	544	-	-	gnl|CDD|178618 PLN03069, PLN03069, magnesiumprotoporphyrin-IX chelatase subunit H; Provisional.	1e-59	tr|F8SPG3|F8SPG3_CAMSI Magnesium chelatase H subunit OS=Camellia sinensis PE=2 SV=1	4e-70	gb|AEI83420.1| magnesium chelatase H subunit [Camellia sinensis]	3e-70	lcl|O22434_TOBAC/79-177 PF11965.3;DUF3479;	6e-38	-	GO:0005488,binding;GO:0009058,biosynthetic process;GO:0015995,chlorophyll biosynthetic process;GO:0016851,magnesium chelatase activity	EC:6.6.1.1	K03403	ko00860, Porphyrin and chlorophyll metabolism;
Porphyrin and chlorophyll metabolism	CUST_33326_PI428262014	8.58e-07	2.70963	down	15.8535	15.7791	15.764	17.2365	17.23	17.2445	P	P	P	P	P	P	CTGAGTATCGGGATCCTGTTGTGAGTGTAGAATTTAGTTATGTTGCTGTAAGCCAGTTTG	por	protochlorophyllide reductase	507	sp|Q01289|POR_PEA Protochlorophyllide reductase, chloroplastic OS=Pisum sativum GN=3PCR PE=1 SV=1	4e-60	gnl|CDD|177654 PLN00015, PLN00015, protochlorophyllide reductase.	3e-78	tr|Q8LSZ3|Q8LSZ3_TOBAC NADPH:protochlorophyllide oxidoreductase OS=Nicotiana tabacum GN=POR1 PE=2 SV=1	6e-59	dbj|BAB93003.1| NADPH:protochlorophyllide oxidoreductase [Nicotiana tabacum]	6e-59	-	-	-	GO:0005488,binding;GO:0008152,metabolic process;GO:0009507,chloroplast;GO:0009536,plastid;GO:0015979,photosynthesis;GO:0015995,chlorophyll biosynthetic process;GO:0016491,oxidoreductase activity;GO:0016630,protochlorophyllide reductase activity;GO:0055114,oxidation-reduction process	EC:1.3.1.33	K00218	ko00860, Porphyrin and chlorophyll metabolism;
Cysteine and methionine metabolism	CUST_42362_PI428262022	6.45e-07	2.51528	up	13.0295	12.9815	12.9872	11.6352	11.6709	11.7	P	P	P	P	P	P	GGTTCACAAATGAGTTTGTTTTGTGTACACACCAAAACGTGTTTCGTGTGTAAAGATCTA	cysE	serine O-acetyltransferase	339	sp|Q42538|SAT5_ARATH Serine acetyltransferase 5 OS=Arabidopsis thaliana GN=SAT5 PE=1 SV=1	7e-16	gnl|CDD|178297 PLN02694, PLN02694, serine O-acetyltransferase.	5e-26	tr|Q8W199|Q8W199_SOYBN Serine acetyltransferase OS=Glycine max PE=2 SV=1	8e-20	ref|NP_001235640.1| serine acetyltransferase [Glycine max] gb|AAL66292.1|AF452452_1 serine acetyltransferase [Glycine max]	8e-20	-	-	-	GO:0005737,cytoplasm;GO:0006535,cysteine biosynthetic process from serine;GO:0009001,serine O-acetyltransferase activity;GO:0016740,transferase activity	EC:2.3.1.30	K00640	ko00270, Cysteine and methionine metabolism;ko00920, Sulfur metabolism;
Cysteine and methionine metabolism	CUST_7046_PI428262022	1.53e-05	2.151	up	9.97804	10.1122	10.0786	8.93132	8.98795	8.93456	P	P	P	P	P	P	TGATTATGTTATTTAGAGGAGGCCCATTTAACTATGAGACCCTCCTTAAGGGCGAGATTT	cysE	serine O-acetyltransferase	696	sp|Q42588|SAT1_ARATH Serine acetyltransferase 1, chloroplastic OS=Arabidopsis thaliana GN=SAT1 PE=1 SV=2	8e-112	gnl|CDD|177989 PLN02357, PLN02357, serine acetyltransferase.	1e-150	tr|A5AZH7|A5AZH7_VITVI Putative uncharacterized protein OS=Vitis vinifera GN=VITISV_007126 PE=4 SV=1	9e-122	emb|CAN73952.1| hypothetical protein VITISV_007126 [Vitis vinifera]	9e-122	lcl|B7ZYN9_MAIZE/23-102 PB016467; Pfam-B_16467;	6e-34	E	GO:0005737,cytoplasm;GO:0006535,cysteine biosynthetic process from serine;GO:0009001,serine O-acetyltransferase activity;GO:0016740,transferase activity	EC:2.3.1.30	K00640	ko00270, Cysteine and methionine metabolism;ko00920, Sulfur metabolism;
Cysteine and methionine metabolism	CUST_862_PI428262014	4.29e-07	3.23379	up	12.6686	12.7244	12.7389	10.9874	11.0168	11.0481	P	P	P	P	P	P	GGAACTGTGGCAATTGATTTTCAGTCACTGAAAAATTGTGAATATCACTTGCCTTTGTTT	cysK	cysteine synthase A	1542	sp|O81155|CYSKP_SOLTU Cysteine synthase, chloroplastic/chromoplastic OS=Solanum tuberosum PE=2 SV=1	0	gnl|CDD|178587 PLN03013, PLN03013, cysteine synthase.	0	tr|D7T2G6|D7T2G6_VITVI Cysteine synthase OS=Vitis vinifera GN=VIT_05s0094g00780 PE=3 SV=1	0	ref|XP_002277485.1| PREDICTED: cysteine synthase, chloroplastic/chromoplastic isoform 1 [Vitis vinifera] emb|CBI24697.3| unnamed protein product [Vitis vinifera]	0	lcl|A5YT88_SOYBN/76-364 PF00291.20;PALP;	2e-164	E	GO:0003824,catalytic activity;GO:0004124,cysteine synthase activity;GO:0006535,cysteine biosynthetic process from serine;GO:0008152,metabolic process;GO:0008652,cellular amino acid biosynthetic process;GO:0009507,chloroplast;GO:0009509,chromoplast;GO:0009536,plastid;GO:0009570,chloroplast stroma;GO:0016740,transferase activity;GO:0019344,cysteine biosynthetic process;GO:0030170,pyridoxal phosphat…	EC:2.5.1.47	K01738	ko00270, Cysteine and methionine metabolism;ko00920, Sulfur metabolism;
Cysteine and methionine metabolism	CUST_52003_PI428262022	1.08e-05	2.96351	up	7.51904	7.67278	7.5771	6.08587	6.01984	5.96128	P	P	P	P	P	P	CATTGCAGCTGCTAAGGGGCTACAGGCTTATTCTAGTTATGCCATCTTCATATAGTATTG	cysK	cysteine synthase A	370	sp|O81154|CYSK_SOLTU Cysteine synthase OS=Solanum tuberosum PE=2 SV=1	1e-35	gnl|CDD|166206 PLN02565, PLN02565, cysteine synthase.	3e-45	tr|F6HTV3|F6HTV3_VITVI Cysteine synthase OS=Vitis vinifera GN=VIT_14s0030g01490 PE=3 SV=1	2e-39	emb|CBI34225.3| unnamed protein product [Vitis vinifera]	1e-41	lcl|D7TUQ0_VITVI/11-112 PF00291.20;PALP;	4e-35	E	GO:0003824,catalytic activity;GO:0004124,cysteine synthase activity;GO:0005737,cytoplasm;GO:0006535,cysteine biosynthetic process from serine;GO:0008152,metabolic process;GO:0008652,cellular amino acid biosynthetic process;GO:0016740,transferase activity;GO:0019344,cysteine biosynthetic process;GO:0030170,pyridoxal phosphate binding;GO:0047458,beta-pyrazolylalanine synthase activity;GO:0050461,L-…	EC:2.5.1.47	K01738	ko00270, Cysteine and methionine metabolism;ko00920, Sulfur metabolism;
Cysteine and methionine metabolism	CUST_4514_PI428262014	1.57e-07	2.45234	down	12.9309	12.9105	12.919	14.231	14.2283	14.1836	P	P	P	P	P	P	CAACCTTGTTAATGGCATCTGGAATGTGTGCCAGTACTGTCATGTTGTTGGCATTGGTAC	metB	cystathionine gamma-synthase	926	sp|P55217|METB_ARATH Cystathionine gamma-synthase, chloroplastic OS=Arabidopsis thaliana GN=CGS1 PE=2 SV=3	5e-76	-	-	tr|Q9MT29|Q9MT29_SOLTU Cystathionine gamma-synthase isoform 2 OS=Solanum tuberosum GN=CgS2 PE=2 SV=1	2e-113	gb|AAF74982.1|AF082892_1 cystathionine gamma-synthase isoform 2 [Solanum tuberosum]	2e-113	lcl|B9SVH8_RICCO/38-423 PF01053.15;Cys_Met_Meta_PP;	5e-77	-	GO:0003824,catalytic activity;GO:0006520,cellular amino acid metabolic process;GO:0009507,chloroplast;GO:0009536,plastid;GO:0016829,lyase activity;GO:0030170,pyridoxal phosphate binding	EC:2.5.1.48	K01739	ko00270, Cysteine and methionine metabolism;ko00450, Selenocompound metabolism;ko00920, Sulfur metabolism;
Cysteine and methionine metabolism	CUST_35560_PI428262014	5.01e-06	2.57372	down	14.4379	14.5503	14.562	15.8925	15.8925	15.8568	P	P	P	P	P	P	TATTGACTACTGCAAAGTTTGTTGATGCTTTGAAAAATCCCATATATTGCCCCATCCTTT	metB	cystathionine gamma-synthase	496	sp|P55217|METB_ARATH Cystathionine gamma-synthase, chloroplastic OS=Arabidopsis thaliana GN=CGS1 PE=2 SV=3	3e-41	gnl|CDD|201574 pfam01053, Cys_Met_Meta_PP, Cys/Met metabolism PLP-dependent enzyme. This family includes enzymes involved in cysteine and methionine metabolism. The following are members: Cystathionine gamma-lyase, Cystathionine gamma-synthase, Cystathionine beta-lyase, Methionine gamma-lyase, OAH/OAS sulfhydrylase, O-succinylhomoserine sulfhydrylase All of these members participate is slightly d…	1e-57	tr|Q6R8F6|Q6R8F6_SOLLC Cystathionine gamma synthase OS=Solanum lycopersicum PE=2 SV=1	1e-51	ref|NP_001234489.1| cystathionine gamma synthase [Solanum lycopersicum] gb|AAR92031.1| cystathionine gamma synthase [Solanum lycopersicum]	1e-51	lcl|Q9MT29_SOLTU/153-538 PF01053.15;Cys_Met_Meta_PP;	5e-54	E	GO:0003824,catalytic activity;GO:0003962,cystathionine gamma-synthase activity;GO:0005737,cytoplasm;GO:0006520,cellular amino acid metabolic process;GO:0008652,cellular amino acid biosynthetic process;GO:0009086,methionine biosynthetic process;GO:0016740,transferase activity;GO:0030170,pyridoxal phosphate binding;GO:0009507,chloroplast;GO:0009536,plastid;GO:0016829,lyase activity	EC:2.5.1.48	K01739	ko00270, Cysteine and methionine metabolism;ko00450, Selenocompound metabolism;ko00920, Sulfur metabolism;
Cysteine and methionine metabolism	CUST_5111_PI428262014	3.56e-06	2.15878	down	15.9257	15.82	15.87	16.9864	16.9864	16.9735	P	P	P	P	P	P	TTGGTTCGCTTCAGCTTTGGAGTTGAAGACTTTGAGGACGTGAAGGCTGATATTCTTCAG	metB	cystathionine gamma-synthase	874	sp|P55217|METB_ARATH Cystathionine gamma-synthase, chloroplastic OS=Arabidopsis thaliana GN=CGS1 PE=2 SV=3	1e-177	gnl|CDD|201574 pfam01053, Cys_Met_Meta_PP, Cys/Met metabolism PLP-dependent enzyme. This family includes enzymes involved in cysteine and methionine metabolism. The following are members: Cystathionine gamma-lyase, Cystathionine gamma-synthase, Cystathionine beta-lyase, Methionine gamma-lyase, OAH/OAS sulfhydrylase, O-succinylhomoserine sulfhydrylase All of these members participate is slightly d…	3e-154	tr|Q9ZPL5|Q9ZPL5_TOBAC Cystathionine gamma-synthase OS=Nicotiana tabacum GN=metB PE=1 SV=1	0	pdb|1QGN|A Chain A, Cystathionine Gamma-Synthase From Nicotiana Tabacum pdb|1QGN|B Chain B, Cystathionine Gamma-Synthase From Nicotiana Tabacum pdb|1QGN|C Chain C, Cystathionine Gamma-Synthase From Nicotiana Tabacum pdb|1QGN|D Chain D, Cystathionine Gamma-Synthase From Nicotiana Tabacum pdb|1QGN|E Chain E, Cystathionine Gamma-Synthase From Nicotiana Tabacum pdb|1QGN|F Chain F, Cystathionine Gamma…	0	lcl|Q6R8F6_SOLLC/153-538 PF01053.15;Cys_Met_Meta_PP;	0	E	GO:0003824,catalytic activity;GO:0003962,cystathionine gamma-synthase activity;GO:0005737,cytoplasm;GO:0006520,cellular amino acid metabolic process;GO:0008652,cellular amino acid biosynthetic process;GO:0009086,methionine biosynthetic process;GO:0016740,transferase activity;GO:0030170,pyridoxal phosphate binding;GO:0004121,cystathionine beta-lyase activity;GO:0016829,lyase activity;GO:0009507,ch…	EC:2.5.1.48	K01739	ko00270, Cysteine and methionine metabolism;ko00450, Selenocompound metabolism;ko00920, Sulfur metabolism;
Cysteine and methionine metabolism	CUST_93_PI428262022	6.71e-07	2.32347	down	10.4148	10.3417	10.3686	11.5814	11.5897	11.6028	P	P	P	P	P	P	GCTGCATTGTCTGGTCAATTGTTCTTGGCTGCATATAGAAACTTATTTTTTCTTTTGCTA	metB	cystathionine gamma-synthase	2180	sp|P55217|METB_ARATH Cystathionine gamma-synthase, chloroplastic OS=Arabidopsis thaliana GN=CGS1 PE=2 SV=3	0	gnl|CDD|201574 pfam01053, Cys_Met_Meta_PP, Cys/Met metabolism PLP-dependent enzyme. This family includes enzymes involved in cysteine and methionine metabolism. The following are members: Cystathionine gamma-lyase, Cystathionine gamma-synthase, Cystathionine beta-lyase, Methionine gamma-lyase, OAH/OAS sulfhydrylase, O-succinylhomoserine sulfhydrylase All of these members participate is slightly d…	0	tr|Q6R8F6|Q6R8F6_SOLLC Cystathionine gamma synthase OS=Solanum lycopersicum PE=2 SV=1	0	ref|NP_001234489.1| cystathionine gamma synthase [Solanum lycopersicum] gb|AAR92031.1| cystathionine gamma synthase [Solanum lycopersicum]	0	lcl|Q6R8F6_SOLLC/153-538 PF01053.15;Cys_Met_Meta_PP;	0	E	GO:0003824,catalytic activity;GO:0003962,cystathionine gamma-synthase activity;GO:0005737,cytoplasm;GO:0006520,cellular amino acid metabolic process;GO:0008652,cellular amino acid biosynthetic process;GO:0009086,methionine biosynthetic process;GO:0016740,transferase activity;GO:0030170,pyridoxal phosphate binding;GO:0004121,cystathionine beta-lyase activity;GO:0016829,lyase activity;GO:0009507,ch…	EC:2.5.1.48	K01739	ko00270, Cysteine and methionine metabolism;ko00450, Selenocompound metabolism;ko00920, Sulfur metabolism;
Cysteine and methionine metabolism	CUST_14189_PI428262022	2.29e-07	3.27756	down	8.6952	8.76407	8.74693	10.4615	10.424	10.4585	P	P	P	P	P	P	AAGTGGAAATCCTACGCGAGATTCCTTGGAAAGCCTCTTGGCAAAGCTTGATAAAGCAGA	metC	cystathionine beta-lyase	491	sp|P53780|METC_ARATH Cystathionine beta-lyase, chloroplastic OS=Arabidopsis thaliana GN=At3g57050 PE=1 SV=1	6e-43	gnl|CDD|178125 PLN02509, PLN02509, cystathionine beta-lyase.	1e-56	tr|B9RGV9|B9RGV9_RICCO Cystathionine beta-lyase, putative OS=Ricinus communis GN=RCOM_1444740 PE=3 SV=1	1e-42	ref|XP_002512818.1| cystathionine beta-lyase, putative [Ricinus communis] gb|EEF49321.1| cystathionine beta-lyase, putative [Ricinus communis]	1e-42	lcl|B9RGV9_RICCO/91-463 PF01053.15;Cys_Met_Meta_PP;	4e-36	-	GO:0003824,catalytic activity;GO:0004121,cystathionine beta-lyase activity;GO:0004123,cystathionine gamma-lyase activity;GO:0006520,cellular amino acid metabolic process;GO:0016829,lyase activity;GO:0030170,pyridoxal phosphate binding;GO:0071266,'de novo' L-methionine biosynthetic process;GO:0080146,L-cysteine desulfhydrase activity	EC:4.4.1.8	K01760	ko00270, Cysteine and methionine metabolism;ko00450, Selenocompound metabolism;ko00910, Nitrogen metabolism;ko00920, Sulfur metabolism;
Cysteine and methionine metabolism	CUST_1664_PI428262022	1.33e-06	5.30605	up	9.12077	9.13726	9.08539	6.63455	6.68306	6.8029	P	P	P	P	P	P	ATGCCATTGTTCTTATGCGAAGGAAGATGGAACGGTGGTTCGAAATGGGAGTTGAGAAGA	metE	5-methyltetrahydropteroyltriglutamate--homocysteine methyltransferase	1207	sp|P93263|METE_MESCR 5-methyltetrahydropteroyltriglutamate--homocysteine methyltransferase OS=Mesembryanthemum crystallinum GN=METE PE=2 SV=1	0	gnl|CDD|178093 PLN02475, PLN02475, 5-methyltetrahydropteroyltriglutamate--homocysteine methyltransferase.	0	tr|B9IPT1|B9IPT1_POPTR Vitamin-b12 independent methionine synthase, 5-methyltetrahydropteroyltriglutamate-homocysteine OS=Populus trichocarpa GN=MS4 PE=3 SV=1	0	ref|XP_002325856.1| vitamin-b12 independent methionine synthase, 5-methyltetrahydropteroyltriglutamate-homocysteine [Populus trichocarpa] gb|EEF00238.1| vitamin-b12 independent methionine synthase, 5-methyltetrahydropteroyltriglutamate-homocysteine [Populus trichocarpa]	0	lcl|B9HQI3_POPTR/2-318 PF08267.7;Meth_synt_1;	0	E	GO:0003871,5-methyltetrahydropteroyltriglutamate-homocysteine S-methyltransferase activity;GO:0005737,cytoplasm;GO:0008168,methyltransferase activity;GO:0008270,zinc ion binding;GO:0008652,cellular amino acid biosynthetic process;GO:0009086,methionine biosynthetic process;GO:0016740,transferase activity;GO:0032259,methylation;GO:0046872,metal ion binding	EC:2.1.1.14	K00549	ko00270, Cysteine and methionine metabolism;ko00450, Selenocompound metabolism;
Cysteine and methionine metabolism	CUST_46984_PI428262022	0.000161	2.13456	up	5.00297	4.84224	4.84852	3.72831	3.76202	3.92158	P	P	P	A	A	P	ATTCAAAAGCAACCTTAGGCATTCATAGTTGGGCCTAGCAGCATCAAAGACCCCTTCGAT	E4.4.1.11	methionine-gamma-lyase	376	-	-	gnl|CDD|177885 PLN02242, PLN02242, methionine gamma-lyase.	4e-57	tr|A9PI56|A9PI56_POPTR Putative uncharacterized protein OS=Populus trichocarpa PE=2 SV=1	1e-43	gb|ABK96059.1| unknown [Populus trichocarpa]	1e-43	lcl|A9PI56_POPTR/1-250 PF01053.15;Cys_Met_Meta_PP;	2e-44	-	GO:0003824,catalytic activity;GO:0006520,cellular amino acid metabolic process;GO:0030170,pyridoxal phosphate binding;GO:0003962,cystathionine gamma-synthase activity;GO:0016740,transferase activity	EC:4.4.1.11	K01761	ko00270, Cysteine and methionine metabolism;ko00450, Selenocompound metabolism;
Cysteine and methionine metabolism	CUST_1099_PI428262014	0.00129036	5.84863	down	1.71371	2.78347	2.34311	4.81882	4.72736	4.93839	A	A	A	P	P	P	CTTGGACCAATTTCACAATTCAGCTAACTTAACAAACAAACCATTCTCGAATTCGAAGTT	SRM, speE	spermidine synthase	1458	sp|Q9S7X6|ACL5_ARATH Thermospermine synthase ACAULIS5 OS=Arabidopsis thaliana GN=ACL5 PE=1 SV=1	1e-108	gnl|CDD|178418 PLN02823, PLN02823, spermine synthase.	2e-166	tr|B9HJW9|B9HJW9_POPTR Predicted protein OS=Populus trichocarpa GN=POPTRDRAFT_1085365 PE=3 SV=1	7e-144	ref|XP_002312526.1| predicted protein [Populus trichocarpa] gb|EEE89893.1| predicted protein [Populus trichocarpa]	7e-144	lcl|A9PCB6_POPTR/31-276 PF01564.12;Spermine_synth;	3e-114	-	GO:0003824,catalytic activity;GO:0004766,spermidine synthase activity;GO:0006596,polyamine biosynthetic process;GO:0008295,spermidine biosynthetic process;GO:0016740,transferase activity	EC:2.5.1.16	K00797	ko00270, Cysteine and methionine metabolism;ko00330, Arginine and proline metabolism;ko00410, beta-Alanine metabolism;ko00480, Glutathione metabolism;
Cysteine and methionine metabolism	CUST_7360_PI428262022	2.53e-06	3.11043	up	11.9958	11.9361	11.8548	10.2744	10.3007	10.3003	P	P	P	P	P	P	GAAAAAAGACTTGAGATATCTTTCTTTGAGCCTGGGATTTTTTCTGACCCTGAAGGCAAG	speD	S-adenosylmethionine decarboxylase	681	-	-	-	-	tr|Q71S24|Q71S24_TOBAC S-adenosylmethionine decarboxylase (Fragment) OS=Nicotiana tabacum PE=2 SV=1	1e-16	gb|AAQ14849.1| S-adenosylmethionine decarboxylase [Nicotiana tabacum]	1e-16	-	-	-	GO:0004014,adenosylmethionine decarboxylase activity;GO:0006597,spermine biosynthetic process;GO:0008295,spermidine biosynthetic process;GO:0016829,lyase activity	EC:4.1.1.50	K01611	ko00270, Cysteine and methionine metabolism;ko00330, Arginine and proline metabolism;
Cysteine and methionine metabolism	CUST_7159_PI428262022	6.65e-05	2.0345	down	8.95617	9.07283	9.09001	10.0813	9.98458	10.1271	P	P	P	P	P	P	ATTTGGGGGTTGGAAGGTATAGCTGATGATGATAATGATAATGGTAGGCATGCATCAGTA	speD	S-adenosylmethionine decarboxylase	686	-	-	-	-	tr|F6HDK0|F6HDK0_VITVI S-adenosylmethionine decarboxylase proenzyme OS=Vitis vinifera GN=VIT_05s0020g02370 PE=3 SV=1	6e-73	emb|CBI26155.3| unnamed protein product [Vitis vinifera]	3e-73	lcl|D7T6N4_VITVI/166-312 PF01536.11;SAM_decarbox;	1e-75	-	GO:0004014,adenosylmethionine decarboxylase activity;GO:0006597,spermine biosynthetic process;GO:0008295,spermidine biosynthetic process;GO:0006596,polyamine biosynthetic process;GO:0016829,lyase activity;GO:0016831,carboxy-lyase activity	EC:4.1.1.50	K01611	ko00270, Cysteine and methionine metabolism;ko00330, Arginine and proline metabolism;
Cysteine and methionine metabolism	CUST_4931_PI428262014	1.25e-06	2.5269	up	14.6702	14.7263	14.6351	13.3594	13.3373	13.3227	P	P	P	P	P	P	ATCAGTCTTGATGTGAATGGATATTTCTGCGGAGAAAAGAGCTATGAGGCCCTTGGCAAG	speD	S-adenosylmethionine decarboxylase	879	sp|Q96471|DCAM_IPONI S-adenosylmethionine decarboxylase proenzyme OS=Ipomoea nil GN=SAMDC PE=3 SV=1	3e-154	gnl|CDD|178139 PLN02524, PLN02524, S-adenosylmethionine decarboxylase.	0	tr|Q7XZQ9|Q7XZQ9_VITVI S-adenosylmethionine decarboxylase proenzyme OS=Vitis vinifera GN=samdc PE=2 SV=2	2e-152	sp|Q96471.1|DCAM_IPONI RecName: Full=S-adenosylmethionine decarboxylase proenzyme; Short=AdoMetDC; Short=SAMDC; Contains: RecName: Full=S-adenosylmethionine decarboxylase alpha chain; Contains: RecName: Full=S-adenosylmethionine decarboxylase beta chain; Flags: Precursor gb|AAC04611.1| S-adenosylmethionine decarboxylase [Ipomoea nil]	9e-153	lcl|Q8LKJ7_9ROSI/5-336 PF01536.11;SAM_decarbox;	6e-138	T	GO:0004014,adenosylmethionine decarboxylase activity;GO:0006596,polyamine biosynthetic process;GO:0006597,spermine biosynthetic process;GO:0008295,spermidine biosynthetic process;GO:0016829,lyase activity;GO:0016831,carboxy-lyase activity	EC:4.1.1.50	K01611	ko00270, Cysteine and methionine metabolism;ko00330, Arginine and proline metabolism;
Cysteine and methionine metabolism	CUST_6260_PI428262022	5.79e-09	17.1615	up	8.7933	8.84736	8.85317	4.7417	4.74385	4.70497	P	P	P	P	P	P	TGAGAGAAGCAATTTGGTAGTCCCACAAGTTTTGATGATAAATTTTGTACGAGTACACAA	speD	S-adenosylmethionine decarboxylase	722	sp|Q96471|DCAM_IPONI S-adenosylmethionine decarboxylase proenzyme OS=Ipomoea nil GN=SAMDC PE=3 SV=1	4e-124	gnl|CDD|178139 PLN02524, PLN02524, S-adenosylmethionine decarboxylase.	1e-159	tr|Q7XZQ9|Q7XZQ9_VITVI S-adenosylmethionine decarboxylase proenzyme OS=Vitis vinifera GN=samdc PE=2 SV=2	2e-125	emb|CAD98785.2| S-adenosylmethionine decarboxylase proenzyme [Vitis vinifera]	1e-125	lcl|Q8LKJ7_9ROSI/5-336 PF01536.11;SAM_decarbox;	2e-123	T	GO:0004014,adenosylmethionine decarboxylase activity;GO:0006596,polyamine biosynthetic process;GO:0006597,spermine biosynthetic process;GO:0008295,spermidine biosynthetic process;GO:0016829,lyase activity;GO:0016831,carboxy-lyase activity	EC:4.1.1.50	K01611	ko00270, Cysteine and methionine metabolism;ko00330, Arginine and proline metabolism;
Cysteine and methionine metabolism	CUST_8063_PI428262014	1.38e-07	11.1371	up	15.3455	15.2225	15.2176	11.8031	11.7749	11.7757	P	P	P	P	P	P	TTCTGATGCTGTCGCTAACAAACTTAGTTCCGATACGAGTCTGGATGTGCAGGGATACTA	speD	S-adenosylmethionine decarboxylase	710	sp|Q96471|DCAM_IPONI S-adenosylmethionine decarboxylase proenzyme OS=Ipomoea nil GN=SAMDC PE=3 SV=1	2e-113	gnl|CDD|178139 PLN02524, PLN02524, S-adenosylmethionine decarboxylase.	2e-143	tr|Q7XZQ9|Q7XZQ9_VITVI S-adenosylmethionine decarboxylase proenzyme OS=Vitis vinifera GN=samdc PE=2 SV=2	4e-115	emb|CAD98785.2| S-adenosylmethionine decarboxylase proenzyme [Vitis vinifera]	3e-115	lcl|Q8LKJ7_9ROSI/5-336 PF01536.11;SAM_decarbox;	5e-113	T	GO:0004014,adenosylmethionine decarboxylase activity;GO:0006596,polyamine biosynthetic process;GO:0006597,spermine biosynthetic process;GO:0008295,spermidine biosynthetic process;GO:0016829,lyase activity;GO:0016831,carboxy-lyase activity	EC:4.1.1.50	K01611	ko00270, Cysteine and methionine metabolism;ko00330, Arginine and proline metabolism;
Cysteine and methionine metabolism	CUST_56231_PI428262022	3.09e-06	2.71118	up	14.9448	14.9471	14.9156	13.5278	13.4227	13.5401	P	P	P	P	P	P	AGTTCTCCATTGCTATACATTCTGATGTTGTCGGTAATGATCTTGGTTCCGATATCAGTC	speD	S-adenosylmethionine decarboxylase	400	sp|Q39677|DCAM2_DIACA S-adenosylmethionine decarboxylase proenzyme 2 OS=Dianthus caryophyllus GN=SAMDC2 PE=2 SV=1	6e-36	gnl|CDD|178139 PLN02524, PLN02524, S-adenosylmethionine decarboxylase.	1e-39	tr|A9PFF1|A9PFF1_POPTR S-adenosylmethionine decarboxylase proenzyme OS=Populus trichocarpa PE=2 SV=1	2e-38	gb|ABK95104.1| unknown [Populus trichocarpa]	2e-38	lcl|Q8LKJ7_9ROSI/5-336 PF01536.11;SAM_decarbox;	1e-38	T	GO:0004014,adenosylmethionine decarboxylase activity;GO:0006596,polyamine biosynthetic process;GO:0006597,spermine biosynthetic process;GO:0008295,spermidine biosynthetic process;GO:0016829,lyase activity;GO:0016831,carboxy-lyase activity	EC:4.1.1.50	K01611	ko00270, Cysteine and methionine metabolism;ko00330, Arginine and proline metabolism;
Cysteine and methionine metabolism	CUST_6359_PI428262022	2.13e-06	4.13366	down	6.1001	6.03668	6.20342	8.13821	8.16606	8.17819	P	P	P	P	P	P	ATCGCCATGAGAGTAAACACGCAGTCCTCCAAGAACTTGAGCTGAATTTGGAGTGTAGAA	mtnD, mtnZ, ADI1	1,2-dihydroxy-3-keto-5-methylthiopentene dioxygenase	726	sp|D7T737|MTND1_VITVI 1,2-dihydroxy-3-keto-5-methylthiopentene dioxygenase 1 OS=Vitis vinifera GN=VIT_05s0020g04070 PE=3 SV=1	1e-119	gnl|CDD|111920 pfam03079, ARD, ARD/ARD' family. The two acireductone dioxygenase enzymes (ARD and ARD', previously known as E-2 and E-2') from Klebsiella pneumoniae share the same amino acid sequence, but bind different metal ions: ARD binds Ni2+, ARD' binds Fe2+. ARD and ARD' can be experimentally interconverted by removal of the bound metal ion and reconstitution with the appropriate metal ion.…	7e-78	tr|B9RTK5|B9RTK5_RICCO Acireductone dioxygenase, putative OS=Ricinus communis GN=RCOM_0911100 PE=4 SV=1	5e-110	sp|D7T737.1|MTND1_VITVI RecName: Full=1,2-dihydroxy-3-keto-5-methylthiopentene dioxygenase 1; AltName: Full=Acireductone dioxygenase (Fe(2+)-requiring) 1; Short=ARD 1; Short=Fe-ARD 1 emb|CBI26308.3| unnamed protein product [Vitis vinifera]	3e-118	lcl|D7T737_VITVI/5-159 PF03079.9;ARD;	9e-103	S	GO:0010309,acireductone dioxygenase [iron(II)-requiring] activity;GO:0055114,oxidation-reduction process;GO:0016702,oxidoreductase activity, acting on single donors with incorporation of molecular oxygen, incorporation of two atoms of oxygen	EC:1.13.11.53 1.13.11.54	K08967	ko00270, Cysteine and methionine metabolism;
Cysteine and methionine metabolism	CUST_38446_PI428262014	6.52e-05	2.37402	up	15.1897	15.3836	15.3817	14.0307	14.1351	14.0472	P	P	P	P	P	P	AATGACTGGGAAAGCCTCCATTCTTTCTCTCTCTCTCTCTCTCCAGTTCTAGTATGTCAA	E1.14.17.4	aminocyclopropanecarboxylate oxidase	483	sp|P31237|ACCO_ACTDE 1-aminocyclopropane-1-carboxylate oxidase OS=Actinidia deliciosa GN=ACO PE=2 SV=1	2e-55	gnl|CDD|177935 PLN02299, PLN02299, 1-aminocyclopropane-1-carboxylate oxidase.	5e-67	tr|G3DSC4|G3DSC4_ACTCH ACC oxidase 6 OS=Actinidia chinensis GN=ACO6 PE=2 SV=1	2e-56	gb|AEM62885.1| ACC oxidase 6 [Actinidia chinensis]	1e-56	lcl|Q9LRB9_PRUPE/1-90 PF14226.1;DIOX_N;	2e-48	-	GO:0009693,ethylene biosynthetic process;GO:0009815,1-aminocyclopropane-1-carboxylate oxidase activity;GO:0009835,ripening;GO:0016491,oxidoreductase activity;GO:0016706,oxidoreductase activity, acting on paired donors, with incorporation or reduction of molecular oxygen, 2-oxoglutarate as one donor, and incorporation of one atom each of oxygen into both donors;GO:0031418,L-ascorbic acid binding;G…	EC:1.14.17.4	K05933	ko00270, Cysteine and methionine metabolism;
Cysteine and methionine metabolism	CUST_20718_PI428262022	1.76e-05	3.39778	up	8.62987	8.74585	8.58285	6.78092	6.9216	6.96227	P	P	P	P	P	P	TCCAAATCAAAGAGGTCGGCGATGGAAATCTCAACTTCGTCTATATTGTTTCCAGCCCCT	mtnK	5-methylthioribose kinase	382	sp|Q7XR61|MTK1_ORYSJ Methylthioribose kinase 1 OS=Oryza sativa subsp. japonica GN=MTK1 PE=2 SV=1	1e-30	gnl|CDD|166397 PLN02756, PLN02756, S-methyl-5-thioribose kinase.	2e-49	tr|A5AY56|A5AY56_VITVI Putative uncharacterized protein OS=Vitis vinifera GN=VIT_03s0091g00080 PE=3 SV=1	1e-34	ref|XP_002269154.1| PREDICTED: methylthioribose kinase [Vitis vinifera] emb|CAN73920.1| hypothetical protein VITISV_028622 [Vitis vinifera] emb|CBI22521.3| unnamed protein product [Vitis vinifera]	1e-34	-	-	-	GO:0009086,methionine biosynthetic process;GO:0016772,transferase activity, transferring phosphorus-containing groups;GO:0046522,S-methyl-5-thioribose kinase activity	EC:2.7.1.100	K00899	ko00270, Cysteine and methionine metabolism;
Cysteine and methionine metabolism	CUST_1783_PI428262022	4.72e-05	3.02889	down	7.83838	8.08252	8.09968	9.60553	9.62412	9.58728	P	P	P	P	P	P	CTTTTCATTCATTTTTTGCTCATCAGAGGTAGCAATGAAAATTATCTCACCAGTCTCTTC	mmuM	homocysteine S-methyltransferase	1176	sp|A4ZGQ8|HMT1_BRAOT Homocysteine S-methyltransferase 1 OS=Brassica oleracea var. italica GN=HMT1 PE=1 SV=1	3e-176	gnl|CDD|178107 PLN02489, PLN02489, homocysteine S-methyltransferase.	0	tr|D7T951|D7T951_VITVI Putative uncharacterized protein OS=Vitis vinifera GN=VIT_01s0011g03500 PE=4 SV=1	0	ref|XP_002282549.1| PREDICTED: homocysteine S-methyltransferase 1 [Vitis vinifera] emb|CBI27022.3| unnamed protein product [Vitis vinifera]	0	lcl|D7T951_VITVI/18-323 PF02574.11;S-methyl_trans;	2e-180	E	GO:0008168,methyltransferase activity;GO:0008898,homocysteine S-methyltransferase activity;GO:0016740,transferase activity;GO:0032259,methylation;GO:0046872,metal ion binding;GO:0008652,cellular amino acid biosynthetic process;GO:0009086,methionine biosynthetic process	EC:2.1.1.10	K00547	ko00270, Cysteine and methionine metabolism;
Cysteine and methionine metabolism	CUST_42181_PI428262014	1.46e-05	2.34659	up	12.9743	13.129	13.0238	11.8375	11.8185	11.7793	P	P	P	P	P	P	TGTTTAGGGGAGAGAGAGAGAGCAATGGAGACATTCCCAGTGATTAACATGGAGAAGCTA	E1.14.17.4	aminocyclopropanecarboxylate oxidase	472	sp|Q8S932|ACCO_DIOKA 1-aminocyclopropane-1-carboxylate oxidase OS=Diospyros kaki GN=DK-ACO1 PE=2 SV=1	4e-59	gnl|CDD|177935 PLN02299, PLN02299, 1-aminocyclopropane-1-carboxylate oxidase.	1e-76	tr|Q0G878|Q0G878_CAMSI ACC oxidase OS=Camellia sinensis GN=ACO PE=2 SV=1	1e-66	gb|ABI33224.1| ACC oxidase [Camellia sinensis]	1e-66	lcl|Q0G878_CAMSI/5-116 PF14226.1;DIOX_N;	3e-68	-	GO:0006950,response to stress;GO:0009693,ethylene biosynthetic process;GO:0009815,1-aminocyclopropane-1-carboxylate oxidase activity;GO:0009835,ripening;GO:0016491,oxidoreductase activity;GO:0016706,oxidoreductase activity, acting on paired donors, with incorporation or reduction of molecular oxygen, 2-oxoglutarate as one donor, and incorporation of one atom each of oxygen into both donors;GO:003…	EC:1.14.17.4	K05933	ko00270, Cysteine and methionine metabolism;
Cysteine and methionine metabolism	CUST_20108_PI428262014	1.67e-05	2.4222	up	13.9649	13.8135	13.8032	12.5867	12.5835	12.5824	P	P	P	P	P	P	TTGCGCCATCTCCCTCAATCCAACATTTCTGAAGTACCTGATCTTAACGATGAATATAGG	E1.14.17.4	aminocyclopropanecarboxylate oxidase	438	sp|Q8S932|ACCO_DIOKA 1-aminocyclopropane-1-carboxylate oxidase OS=Diospyros kaki GN=DK-ACO1 PE=2 SV=1	3e-40	gnl|CDD|177935 PLN02299, PLN02299, 1-aminocyclopropane-1-carboxylate oxidase.	3e-42	tr|Q0G878|Q0G878_CAMSI ACC oxidase OS=Camellia sinensis GN=ACO PE=2 SV=1	4e-41	gb|ABI33224.1| ACC oxidase [Camellia sinensis]	3e-41	lcl|Q0G878_CAMSI/5-116 PF14226.1;DIOX_N;	6e-41	-	GO:0006950,response to stress;GO:0009693,ethylene biosynthetic process;GO:0009815,1-aminocyclopropane-1-carboxylate oxidase activity;GO:0009835,ripening;GO:0016491,oxidoreductase activity;GO:0016706,oxidoreductase activity, acting on paired donors, with incorporation or reduction of molecular oxygen, 2-oxoglutarate as one donor, and incorporation of one atom each of oxygen into both donors;GO:003…	EC:1.14.17.4	K05933	ko00270, Cysteine and methionine metabolism;
Cysteine and methionine metabolism	CUST_1420_PI428262022	6.7e-07	2.45017	up	17.0466	17.0466	17.0238	15.79	15.7322	15.7163	P	P	P	P	P	P	GTTGGTGTGGCAAATCTAAGAGGATAAGGACAAAATTATTGGGATTTTTAGAAGTCTTTG	E1.14.17.4	aminocyclopropanecarboxylate oxidase	1265	sp|Q8S932|ACCO_DIOKA 1-aminocyclopropane-1-carboxylate oxidase OS=Diospyros kaki GN=DK-ACO1 PE=2 SV=1	0	gnl|CDD|177935 PLN02299, PLN02299, 1-aminocyclopropane-1-carboxylate oxidase.	0	tr|Q0G878|Q0G878_CAMSI ACC oxidase OS=Camellia sinensis GN=ACO PE=2 SV=1	0	gb|ABI33224.1| ACC oxidase [Camellia sinensis]	0	lcl|Q0G878_CAMSI/5-116 PF14226.1;DIOX_N;	5e-71	QR	GO:0006950,response to stress;GO:0009693,ethylene biosynthetic process;GO:0009815,1-aminocyclopropane-1-carboxylate oxidase activity;GO:0009835,ripening;GO:0016491,oxidoreductase activity;GO:0016706,oxidoreductase activity, acting on paired donors, with incorporation or reduction of molecular oxygen, 2-oxoglutarate as one donor, and incorporation of one atom each of oxygen into both donors;GO:003…	EC:1.14.17.4	K05933	ko00270, Cysteine and methionine metabolism;
Cysteine and methionine metabolism	CUST_20052_PI428262014	1.38e-06	4.07148	down	13.5373	13.4342	13.4311	15.5373	15.4428	15.4992	P	P	P	P	P	P	GGTGAAAAACAAAAGAAGTGGGTGTGGATTGCCTTTGTTGTCTCTATGTATTGCTTATTG	metK	S-adenosylmethionine synthetase	438	-	-	-	-	tr|Q41961|Q41961_ARATH S-Adenosylmethionine synthetase 2 (Fragment) OS=Arabidopsis thaliana PE=2 SV=1	5e-17	emb|CAA79253.1| S-Adenosylmethionine synthetase 2 [Arabidopsis thaliana]	5e-17	-	-	-	GO:0004478,methionine adenosyltransferase activity;GO:0005524,ATP binding;GO:0006556,S-adenosylmethionine biosynthetic process	EC:2.5.1.6	K00789	ko00270, Cysteine and methionine metabolism;
Cysteine and methionine metabolism	CUST_46324_PI428262022	1.26e-06	2.50055	up	8.66438	8.5943	8.61173	7.33754	7.27398	7.29215	P	P	P	P	P	P	CCTATTTCTTCACCCCTTGTTCGGCTAGGACTTAGATCAGATGGAAAAGATCAATTTTTT	ACS	1-aminocyclopropane-1-carboxylate synthase	374	sp|Q06429|1A11_ARATH 1-aminocyclopropane-1-carboxylate synthase-like protein 1 OS=Arabidopsis thaliana GN=ACS1 PE=1 SV=2	2e-30	gnl|CDD|178069 PLN02450, PLN02450, 1-aminocyclopropane-1-carboxylate synthase.	1e-37	tr|A2TJG1|A2TJG1_CAMSI 1-aminocyclopropane-1-carboxylate synthase OS=Camellia sinensis PE=2 SV=1	5e-42	gb|ABM88785.1| 1-aminocyclopropane-1-carboxylate synthase [Camellia sinensis]	5e-42	lcl|A2TJG1_CAMSI/51-428 PF00155.16;Aminotran_1_2;	5e-35	T	GO:0003824,catalytic activity;GO:0009058,biosynthetic process;GO:0009693,ethylene biosynthetic process;GO:0009835,ripening;GO:0016769,transferase activity, transferring nitrogenous groups;GO:0016829,lyase activity;GO:0016847,1-aminocyclopropane-1-carboxylate synthase activity;GO:0030170,pyridoxal phosphate binding;GO:0042218,1-aminocyclopropane-1-carboxylate biosynthetic process	EC:4.4.1.14	K01762	ko00270, Cysteine and methionine metabolism;
Cysteine and methionine metabolism	CUST_16628_PI428262022	1.92e-06	22.8347	down	1.62051	1.64561	1.61451	6.28685	5.93168	6.20156	A	A	A	P	P	P	TTATTGCATGGAAAGGAGCACCAGTTGAGGTACTTCGAACAGTAGCGAAATGGTTCTTTC	DNMT, dcm	DNA (cytosine-5-)-methyltransferase	445	sp|B1Q3J6|DNM1B_ORYSJ DNA (cytosine-5)-methyltransferase 1B OS=Oryza sativa subsp. japonica GN=MET1B PE=2 SV=1	3e-66	-	-	tr|A5AZU1|A5AZU1_VITVI Cytosine-specific methyltransferase OS=Vitis vinifera GN=VITISV_027340 PE=3 SV=1	3e-73	emb|CAN71866.1| hypothetical protein VITISV_027340 [Vitis vinifera]	3e-73	lcl|B9RWB0_RICCO/1172-1535 PF00145.12;DNA_methylase;	1e-77	-	GO:0003677,DNA binding;GO:0003886,DNA (cytosine-5-)-methyltransferase activity;GO:0006306,DNA methylation;GO:0008168,methyltransferase activity;GO:0016740,transferase activity;GO:0032259,methylation;GO:0090116,C-5 methylation of cytosine;GO:0005634,nucleus	EC:2.1.1.37	K00558	ko00270, Cysteine and methionine metabolism;
Cysteine and methionine metabolism	CUST_13869_PI428262022	2.17e-05	2.67989	down	9.01841	8.93456	8.85843	10.3753	10.2804	10.4222	P	P	P	P	P	P	ATGATTGCTTGGAATTTGAACTGGGTGATATTGGGCAAACAGTGGTTGTTGACCCGGTTG	DNMT, dcm	DNA (cytosine-5-)-methyltransferase	494	sp|P34881|DNMT1_ARATH DNA (cytosine-5)-methyltransferase 1 OS=Arabidopsis thaliana GN=DMT1 PE=1 SV=1	1e-27	-	-	tr|F6HGK3|F6HGK3_VITVI Cytosine-specific methyltransferase OS=Vitis vinifera GN=VIT_07s0130g00390 PE=3 SV=1	2e-38	ref|XP_002268238.2| PREDICTED: DNA (cytosine-5)-methyltransferase 1B-like [Vitis vinifera]	1e-41	lcl|B9SPD5_RICCO/764-896 PF01426.13;BAH;	6e-28	-	GO:0003677,DNA binding;GO:0003886,DNA (cytosine-5-)-methyltransferase activity;GO:0005634,nucleus;GO:0006306,DNA methylation;GO:0090116,C-5 methylation of cytosine;GO:0008168,methyltransferase activity;GO:0016740,transferase activity;GO:0032259,methylation	EC:2.1.1.37	K00558	ko00270, Cysteine and methionine metabolism;
Cysteine and methionine metabolism	CUST_20560_PI428262022	0.000432	4.21011	down	5.64102	5.96276	6.02515	7.78774	7.80678	8.25599	P	P	P	P	P	P	TTGCGTGAAGAGCATTGGATTAGTTAACCATTCTTAAAGTGAGTTCAATCTTGGCAAAAT	DNMT, dcm	DNA (cytosine-5-)-methyltransferase	385	sp|O49139|CMT1_ARATH Putative DNA (cytosine-5)-methyltransferase CMT1 OS=Arabidopsis thaliana GN=CMT1 PE=5 SV=2	4e-24	-	-	tr|F6KFY9|F6KFY9_GOSHI Cytosine-specific methyltransferase OS=Gossypium hirsutum GN=CMT3 PE=2 SV=1	2e-27	ref|XP_003516534.1| PREDICTED: DNA (cytosine-5)-methyltransferase 1-like [Glycine max]	6e-28	lcl|D8RTR4_SELML/378-755 PF00145.12;DNA_methylase;	4e-24	-	GO:0003677,DNA binding;GO:0003886,DNA (cytosine-5-)-methyltransferase activity;GO:0005634,nucleus;GO:0006306,DNA methylation;GO:0006351,transcription, DNA-dependent;GO:0006355,regulation of transcription, DNA-dependent;GO:0008168,methyltransferase activity;GO:0016568,chromatin modification;GO:0016740,transferase activity;GO:0032259,methylation;GO:0090116,C-5 methylation of cytosine	EC:2.1.1.37	K00558	ko00270, Cysteine and methionine metabolism;
Cysteine and methionine metabolism	CUST_564_PI428262014	1.97e-05	2.03082	down	11.2119	11.2994	11.3064	12.3022	12.3448	12.237	P	P	P	P	P	P	CACTGTTGCTTATGATGAAGGTCGAAAAGTTGAACTAGAGAGGGAGCTTTTTCTTGAAGA	DNMT, dcm	DNA (cytosine-5-)-methyltransferase	1692	sp|Q94F88|CMT3_ARATH DNA (cytosine-5)-methyltransferase CMT3 OS=Arabidopsis thaliana GN=CMT3 PE=1 SV=2	7e-131	gnl|CDD|72856 cd04716, BAH_plantDCM_I, BAH, or Bromo Adjacent Homology domain, first copy present in DNA (Cytosine-5)-methyltransferases (DCM) from plants. DNA methylation, or the covalent addition of a methyl group to cytosine within the context of the CpG dinucleotide, has profound effects on the genome. These effects include transcriptional repression via inhibition of transcription factor bin…	9e-48	tr|B9GLJ3|B9GLJ3_POPTR Cytosine-specific methyltransferase OS=Populus trichocarpa GN=DMT903 PE=3 SV=1	1e-154	ref|XP_002283355.2| PREDICTED: DNA (cytosine-5)-methyltransferase CMT3-like [Vitis vinifera]	2e-177	lcl|D7SLE9_VITVI/61-185 PF01426.13;BAH;	4e-44	-	GO:0003677,DNA binding;GO:0003886,DNA (cytosine-5-)-methyltransferase activity;GO:0005634,nucleus;GO:0006306,DNA methylation;GO:0006351,transcription, DNA-dependent;GO:0006355,regulation of transcription, DNA-dependent;GO:0008168,methyltransferase activity;GO:0016568,chromatin modification;GO:0016740,transferase activity;GO:0032259,methylation;GO:0090116,C-5 methylation of cytosine	EC:2.1.1.37	K00558	ko00270, Cysteine and methionine metabolism;
Cysteine and methionine metabolism	CUST_3719_PI428262014	2.31e-06	3.09969	down	6.08277	6.19025	6.11516	7.72667	7.81093	7.74696	P	P	P	P	P	P	CATTTTGTTGAAGCTACAAAGACACAGAGAAAGAACCCCGTGACGCAGAGCAAGACAAAG	metK	S-adenosylmethionine synthetase	1006	sp|Q9LDQ7|METK_CAMSI S-adenosylmethionine synthase OS=Camellia sinensis GN=SAM PE=2 SV=1	0	gnl|CDD|177886 PLN02243, PLN02243, S-adenosylmethionine synthase.	0	tr|F6HZE2|F6HZE2_VITVI S-adenosylmethionine synthase OS=Vitis vinifera GN=VIT_07s0005g02230 PE=3 SV=1	0	sp|Q9LDQ7.1|METK_CAMSI RecName: Full=S-adenosylmethionine synthase; Short=AdoMet synthase; AltName: Full=Methionine adenosyltransferase; Short=MAT emb|CAB83039.1| s-adenosylmethinonine synthetase [Camellia sinensis] dbj|BAA94605.1| s-adenosylmethionine synthetase [Camellia sinensis]	0	lcl|C3TS15_CICAR/118-240 PF02772.11;S-AdoMet_synt_M;	4e-79	H	GO:0000166,nucleotide binding;GO:0004478,methionine adenosyltransferase activity;GO:0005524,ATP binding;GO:0005737,cytoplasm;GO:0006556,S-adenosylmethionine biosynthetic process;GO:0006730,one-carbon metabolic process;GO:0016740,transferase activity;GO:0046872,metal ion binding;GO:0000287,magnesium ion binding	EC:2.5.1.6	K00789	ko00270, Cysteine and methionine metabolism;
Cysteine and methionine metabolism	CUST_40202_PI428262022	2.8e-06	2.91204	up	10.1672	10.2784	10.2897	8.68297	8.71422	8.71195	P	P	P	P	P	P	GTTTCATTCCATACGTTTACTATTAAATTTCTACTCTTTCTAAAGGCTTCACTGCAGTGC	metK	S-adenosylmethionine synthetase	386	sp|P50302|METK2_ACTCH S-adenosylmethionine synthase 2 OS=Actinidia chinensis GN=SAM2 PE=2 SV=1	3e-45	gnl|CDD|177886 PLN02243, PLN02243, S-adenosylmethionine synthase.	2e-49	tr|B9S0G1|B9S0G1_RICCO S-adenosylmethionine synthase OS=Ricinus communis GN=RCOM_1354270 PE=3 SV=1	4e-42	sp|P50302.1|METK2_ACTCH RecName: Full=S-adenosylmethionine synthase 2; Short=AdoMet synthase 2; AltName: Full=Methionine adenosyltransferase 2; Short=MAT 2 gb|AAA81377.1| S-adenosylmethionine synthetase [Actinidia chinensis]	8e-44	lcl|D7TIR8_VITVI/313-438 PF02773.11;S-AdoMet_synt_C;	1e-40	H	GO:0000166,nucleotide binding;GO:0004478,methionine adenosyltransferase activity;GO:0005524,ATP binding;GO:0005737,cytoplasm;GO:0006556,S-adenosylmethionine biosynthetic process;GO:0006730,one-carbon metabolic process;GO:0016740,transferase activity;GO:0046872,metal ion binding;GO:0000287,magnesium ion binding	EC:2.5.1.6	K00789	ko00270, Cysteine and methionine metabolism;
Cysteine and methionine metabolism	CUST_20652_PI428262022	9.46e-06	2.1219	down	15.3319	15.203	15.2778	16.3634	16.3376	16.3677	P	P	P	P	P	P	GCATAATCCCCTTGTTTTTTCGTTGTCTCTGCCTACTGTTGGTCTTTTGTTGGGGTTTTC	metK	S-adenosylmethionine synthetase	383	sp|A9PHE9|METK5_POPTR S-adenosylmethionine synthase 5 OS=Populus trichocarpa GN=METK5 PE=2 SV=1	6e-49	gnl|CDD|177886 PLN02243, PLN02243, S-adenosylmethionine synthase.	8e-55	tr|F4YFI5|F4YFI5_CAMSI S-adenosylmethionine synthetase 1 (Fragment) OS=Camellia sinensis PE=2 SV=1	7e-49	gb|AEC11046.1| s-adenosylmethionine synthetase 1 [Camellia sinensis]	7e-49	lcl|A6N1K2_ORYSI/1-80 PF02773.11;S-AdoMet_synt_C;	4e-42	H	GO:0000166,nucleotide binding;GO:0004478,methionine adenosyltransferase activity;GO:0005524,ATP binding;GO:0005737,cytoplasm;GO:0006556,S-adenosylmethionine biosynthetic process;GO:0006730,one-carbon metabolic process;GO:0016740,transferase activity;GO:0046872,metal ion binding;GO:0000287,magnesium ion binding	EC:2.5.1.6	K00789	ko00270, Cysteine and methionine metabolism;
Cysteine and methionine metabolism	CUST_888_PI428262014	8.07e-07	3.61852	down	12.7341	12.8113	12.8069	14.5916	14.6496	14.6773	P	P	P	P	P	P	TTCATTTTTTGGTCTATGGGAGGTGAAAAACAAAGAAGTGGGTGTGGATTGCCTTTGTTG	metK	S-adenosylmethionine synthetase	1528	sp|Q96552|METK2_CATRO S-adenosylmethionine synthase 2 OS=Catharanthus roseus GN=SAMS2 PE=1 SV=1	0	gnl|CDD|177886 PLN02243, PLN02243, S-adenosylmethionine synthase.	0	tr|F6HE35|F6HE35_VITVI S-adenosylmethionine synthase OS=Vitis vinifera GN=VIT_05s0020g00670 PE=3 SV=1	0	sp|Q96552.1|METK2_CATRO RecName: Full=S-adenosylmethionine synthase 2; Short=AdoMet synthase 2; AltName: Full=Methionine adenosyltransferase 2; Short=MAT 2 emb|CAA95857.1| S-adenosyl-L-methionine synthetase 2 [Catharanthus roseus]	0	lcl|C3TS15_CICAR/118-240 PF02772.11;S-AdoMet_synt_M;	5e-79	H	GO:0000166,nucleotide binding;GO:0004478,methionine adenosyltransferase activity;GO:0005524,ATP binding;GO:0005737,cytoplasm;GO:0006556,S-adenosylmethionine biosynthetic process;GO:0006730,one-carbon metabolic process;GO:0016740,transferase activity;GO:0046872,metal ion binding;GO:0000287,magnesium ion binding	EC:2.5.1.6	K00789	ko00270, Cysteine and methionine metabolism;
Cysteine and methionine metabolism	CUST_11322_PI428262014	1.34e-07	2.91536	down	12.7527	12.7808	12.7332	14.2944	14.2799	14.3235	P	P	P	P	P	P	GCTGAGAGATGCTATAATAATGCCCACAAATTGTGATTGTTCACAAATTTGCAAAGCATT	metK	S-adenosylmethionine synthetase	601	sp|A9PHE9|METK5_POPTR S-adenosylmethionine synthase 5 OS=Populus trichocarpa GN=METK5 PE=2 SV=1	8e-48	gnl|CDD|177886 PLN02243, PLN02243, S-adenosylmethionine synthase.	9e-53	tr|F4YFI5|F4YFI5_CAMSI S-adenosylmethionine synthetase 1 (Fragment) OS=Camellia sinensis PE=2 SV=1	9e-48	gb|AEC11046.1| s-adenosylmethionine synthetase 1 [Camellia sinensis]	8e-48	lcl|A6N1K2_ORYSI/1-80 PF02773.11;S-AdoMet_synt_C;	5e-41	-	GO:0000166,nucleotide binding;GO:0004478,methionine adenosyltransferase activity;GO:0005524,ATP binding;GO:0005737,cytoplasm;GO:0006556,S-adenosylmethionine biosynthetic process;GO:0006730,one-carbon metabolic process;GO:0016740,transferase activity;GO:0046872,metal ion binding;GO:0000287,magnesium ion binding	EC:2.5.1.6	K00789	ko00270, Cysteine and methionine metabolism;
Cysteine and methionine metabolism	CUST_15669_PI428262014	1.24e-06	3.88471	down	12.2793	12.406	12.3916	14.3206	14.3353	14.2944	P	P	P	P	P	P	GCTGAGAGACATAGTAATATCCACAAGAAAATGAGTTCACTAGACAGTACATTGTGAAAT	metK	S-adenosylmethionine synthetase	506	sp|A7PRJ6|METK4_VITVI S-adenosylmethionine synthase 4 OS=Vitis vinifera GN=METK4 PE=3 SV=1	1e-39	gnl|CDD|177886 PLN02243, PLN02243, S-adenosylmethionine synthase.	8e-44	tr|Q9SAN9|Q9SAN9_CATRO Methionine adenosyltransferase (Fragment) OS=Catharanthus roseus GN=SAM1 PE=2 SV=1	3e-39	emb|CAA65455.1| methionine adenosyltransferase [Catharanthus roseus]	3e-39	lcl|A6N1K2_ORYSI/1-80 PF02773.11;S-AdoMet_synt_C;	2e-33	-	GO:0000166,nucleotide binding;GO:0004478,methionine adenosyltransferase activity;GO:0005524,ATP binding;GO:0005737,cytoplasm;GO:0006556,S-adenosylmethionine biosynthetic process;GO:0006730,one-carbon metabolic process;GO:0016740,transferase activity;GO:0046872,metal ion binding	EC:2.5.1.6	K00789	ko00270, Cysteine and methionine metabolism;
Cysteine and methionine metabolism	CUST_11907_PI428262022	1.51e-06	2.71965	down	13.0369	13.0148	12.9322	14.4478	14.4379	14.4284	P	P	P	P	P	P	TATGGATTACCGAACCATATTACTTTTTTGGCTGCTTATGTTTGCTTATCGGTTCATATC	metK	S-adenosylmethionine synthetase	543	sp|A7PRJ6|METK4_VITVI S-adenosylmethionine synthase 4 OS=Vitis vinifera GN=METK4 PE=3 SV=1	4e-47	gnl|CDD|177886 PLN02243, PLN02243, S-adenosylmethionine synthase.	5e-53	tr|Q9SAN9|Q9SAN9_CATRO Methionine adenosyltransferase (Fragment) OS=Catharanthus roseus GN=SAM1 PE=2 SV=1	7e-47	emb|CAA65455.1| methionine adenosyltransferase [Catharanthus roseus]	7e-47	lcl|A6N1K2_ORYSI/1-80 PF02773.11;S-AdoMet_synt_C;	5e-41	-	GO:0000166,nucleotide binding;GO:0004478,methionine adenosyltransferase activity;GO:0005524,ATP binding;GO:0005737,cytoplasm;GO:0006556,S-adenosylmethionine biosynthetic process;GO:0006730,one-carbon metabolic process;GO:0016740,transferase activity;GO:0046872,metal ion binding	EC:2.5.1.6	K00789	ko00270, Cysteine and methionine metabolism;
Cysteine and methionine metabolism	CUST_52106_PI428262014	0.00259912	7.11403	up	4.69478	5.09558	4.99914	1.67148	1.71599	2.91003	P	P	P	A	A	A	CTTGTAAGGGAGATCACGTGACAAATATTCGGTAATTGCCGTTCTGGTTTGAGGAAGACC	TAT	tyrosine aminotransferase	406	sp|Q9FN30|TAT2_ARATH Probable aminotransferase TAT2 OS=Arabidopsis thaliana GN=At5g53970 PE=2 SV=1	2e-53	gnl|CDD|178262 PLN02656, PLN02656, tyrosine transaminase.	2e-72	tr|B9HZQ9|B9HZQ9_POPTR Aminotransferase family protein OS=Populus trichocarpa GN=AMT7 PE=4 SV=1	1e-57	ref|XP_002317481.1| aminotransferase family protein [Populus trichocarpa] gb|EEE98093.1| aminotransferase family protein [Populus trichocarpa]	1e-57	lcl|B9HZQ9_POPTR/37-403 PF00155.16;Aminotran_1_2;	8e-59	E	GO:0003824,catalytic activity;GO:0006520,cellular amino acid metabolic process;GO:0008483,transaminase activity;GO:0009058,biosynthetic process;GO:0016740,transferase activity;GO:0016769,transferase activity, transferring nitrogenous groups;GO:0016847,1-aminocyclopropane-1-carboxylate synthase activity;GO:0030170,pyridoxal phosphate binding;GO:0033855,nicotianamine aminotransferase activity;GO:00…	EC:2.6.1.5	K00815	ko00130, Ubiquinone and other terpenoid-quinone biosynthesis;ko00270, Cysteine and methionine metabolism;ko00350, Tyrosine metabolism;ko00360, Phenylalanine metabolism;ko00400, Phenylalanine, tyrosine and tryptophan biosynthesis;ko00401, Novobiocin biosynthesis;ko00950, Isoquinoline alkaloid biosynthesis;ko00960, Tropane, piperidine and pyridine alkaloid biosynthesis;
Cysteine and methionine metabolism	CUST_1073_PI428262014	9.77e-06	2.27664	up	15.7163	15.5752	15.6294	14.4442	14.441	14.4749	P	P	P	P	P	P	AACGAAGGGGTCATGTTTCCTCTCTAGTAACTTGGTTGTTGTGCAGAATTTGAATTTGAA	TAT	tyrosine aminotransferase	1468	sp|Q9FN30|TAT2_ARATH Probable aminotransferase TAT2 OS=Arabidopsis thaliana GN=At5g53970 PE=2 SV=1	0	gnl|CDD|177749 PLN00145, PLN00145, tyrosine/nicotianamine aminotransferase; Provisional.	0	tr|E0CTH7|E0CTH7_VITVI Putative uncharacterized protein OS=Vitis vinifera GN=VIT_12s0028g03200 PE=3 SV=1	0	ref|XP_002276551.1| PREDICTED: tyrosine aminotransferase [Vitis vinifera] emb|CBI21892.3| unnamed protein product [Vitis vinifera]	0	lcl|E0CTH7_VITVI/42-408 PF00155.16;Aminotran_1_2;	0	E	GO:0003824,catalytic activity;GO:0006520,cellular amino acid metabolic process;GO:0008483,transaminase activity;GO:0009058,biosynthetic process;GO:0016740,transferase activity;GO:0016769,transferase activity, transferring nitrogenous groups;GO:0016847,1-aminocyclopropane-1-carboxylate synthase activity;GO:0030170,pyridoxal phosphate binding;GO:0033855,nicotianamine aminotransferase activity;GO:00…	EC:2.6.1.5	K00815	ko00130, Ubiquinone and other terpenoid-quinone biosynthesis;ko00270, Cysteine and methionine metabolism;ko00350, Tyrosine metabolism;ko00360, Phenylalanine metabolism;ko00400, Phenylalanine, tyrosine and tryptophan biosynthesis;ko00401, Novobiocin biosynthesis;ko00950, Isoquinoline alkaloid biosynthesis;ko00960, Tropane, piperidine and pyridine alkaloid biosynthesis;
