# Supplementary material for: Biochemical and transcriptome analyses of a novel chlorophyll-deficient chlorina tea plant cultivar
Source: BMC Plant Biol. 2014 Dec 10;14:352. doi: 10.1186/s12870-014-0352-x (PMC4276261; doi:10.1186/s12870-014-0352-x)
Supplement: Additional file 4: — The 255 pathways that mapped to the differentially expressed genes between ZH2 and LJ43. [file 12870_2014_352_MOESM4_ESM.xlsx]

## Sheet: Sheet1
Additional file 4 The 255 pathways that mapped to the differentially expressed genes between ZH2 and LJ43
ID	Term	ListHits	ListTotal	PopHits	PopTotal	p	FDR
ko04141	Protein processing in endoplasmic reticulum	83	1449	645	13202	0.052834	0.254201
ko03010	Ribosome	77	1449	691	13202	0.412455	0.815317
ko00500	Starch and sucrose metabolism	55	1449	375	13202	0.01019	0.0896021
ko00940	Phenylpropanoid biosynthesis	49	1449	211	13202	9.23347e-08	7.84845e-06
ko04075	Plant hormone signal transduction	49	1449	491	13202	0.737458	1
ko00230	Purine metabolism	43	1449	495	13202	0.947106	1
ko04626	Plant-pathogen interaction	43	1449	393	13202	0.468146	0.871366
ko00270	Cysteine and methionine metabolism	40	1449	235	13202	0.00177413	0.026612
ko03040	Spliceosome	40	1449	491	13202	0.97876	1
ko04712	Circadian rhythm - plant	39	1449	134	13202	1.80922e-09	4.61352e-07
ko00680	Methane metabolism	38	1449	234	13202	0.0051094	0.0521159
ko04145	Phagosome	38	1449	316	13202	0.239783	0.664615
ko00710	Carbon fixation in photosynthetic organisms	36	1449	421	13202	0.941595	1
ko00010	Glycolysis / Gluconeogenesis	35	1449	383	13202	0.861897	1
ko00480	Glutathione metabolism	35	1449	219	13202	0.00862779	0.0814847
ko00260	Glycine	34	1449	165	13202	9.1143e-05	0.00258239
ko00561	Glycerolipid metabolism	34	1449	174	13202	0.00027206	0.00518701
ko00941	Flavonoid biosynthesis	34	1449	119	13202	2.81799e-08	3.59294e-06
ko00860	Porphyrin and chlorophyll metabolism	33	1449	150	13202	2.77643e-05	0.00101141
ko00520	Amino sugar and nucleotide sugar metabolism	32	1449	327	13202	0.723456	1
ko04146	Peroxisome	32	1449	235	13202	0.0822569	0.355517
ko00190	Oxidative phosphorylation	31	1449	462	13202	0.998958	1
ko00620	Pyruvate metabolism	31	1449	358	13202	0.912278	1
ko00052	Galactose metabolism	30	1449	173	13202	0.00403301	0.0439728
ko03013	RNA transport	30	1449	504	13202	0.999946	1
ko04144	Endocytosis	29	1449	279	13202	0.576881	1
ko05016	Huntington's disease	29	1449	336	13202	0.906944	1
ko00330	Arginine and proline metabolism	28	1449	263	13202	0.519126	0.925714
ko00360	Phenylalanine metabolism	28	1449	148	13202	0.00134752	0.0229079
ko05152	Tuberculosis	28	1449	227	13202	0.217933	0.63151
ko03018	RNA degradation	27	1449	328	13202	0.939926	1
ko05164	Influenza A	27	1449	175	13202	0.0261364	0.154995
ko04142	Lysosome	26	1449	273	13202	0.746735	1
ko00030	Pentose phosphate pathway	25	1449	154	13202	0.0168233	0.121434
ko00053	Ascorbate and aldarate metabolism	25	1449	129	13202	0.00153284	0.0244297
ko00564	Glycerophospholipid metabolism	25	1449	221	13202	0.383949	0.767847
ko04612	Antigen processing and presentation	25	1449	92	13202	3.82296e-06	0.000194971
ko04120	Ubiquitin mediated proteolysis	24	1449	380	13202	0.998856	1
ko00240	Pyrimidine metabolism	23	1449	394	13202	0.999743	1
ko03008	Ribosome biogenesis in eukaryotes	23	1449	293	13202	0.953806	1
ko05162	Measles	23	1449	135	13202	0.0115785	0.0984171
ko05200	Pathways in cancer	23	1449	195	13202	0.306336	0.716658
ko00051	Fructose and mannose metabolism	22	1449	147	13202	0.0507215	0.248731
ko00630	Glyoxylate and dicarboxylate metabolism	22	1449	244	13202	0.810479	1
ko00920	Sulfur metabolism	22	1449	81	13202	1.25301e-05	0.00053253
ko04910	Insulin signaling pathway	22	1449	300	13202	0.978607	1
ko00562	Inositol phosphate metabolism	21	1449	155	13202	0.124748	0.467804
ko03015	mRNA surveillance pathway	21	1449	330	13202	0.997347	1
ko05010	Alzheimer's disease	21	1449	323	13202	0.996114	1
ko05145	Toxoplasmosis	21	1449	155	13202	0.124748	0.467804
ko00020	Citrate cycle (TCA cycle)	20	1449	169	13202	0.306026	0.716658
ko00040	Pentose and glucuronate interconversions	20	1449	129	13202	0.0417911	0.222015
ko00280	Valine	20	1449	173	13202	0.345755	0.757371
ko00460	Cyanoamino acid metabolism	20	1449	101	13202	0.00281765	0.035925
ko00592	alpha-Linolenic acid metabolism	20	1449	121	13202	0.0223379	0.142404
ko04110	Cell cycle	20	1449	350	13202	0.999587	1
ko04810	Regulation of actin cytoskeleton	20	1449	200	13202	0.61969	1
ko00250	Alanine	19	1449	195	13202	0.660932	1
ko00400	Phenylalanine	19	1449	124	13202	0.0500783	0.248731
ko05012	Parkinson's disease	19	1449	259	13202	0.968482	1
ko00061	Fatty acid biosynthesis	18	1449	137	13202	0.169457	0.541365
ko00720	Carbon fixation pathways in prokaryotes	18	1449	147	13202	0.25843	0.690931
ko00900	Terpenoid backbone biosynthesis	18	1449	145	13202	0.239292	0.664615
ko00980	Metabolism of xenobiotics by cytochrome P450	17	1449	66	13202	0.000189521	0.00402732
ko00982	Drug metabolism - cytochrome P450	17	1449	68	13202	0.000284777	0.00518701
ko01040	Biosynthesis of unsaturated fatty acids	17	1449	96	13202	0.0158847	0.121434
ko03050	Proteasome	17	1449	220	13202	0.930756	1
ko03060	Protein export	17	1449	148	13202	0.358711	0.767847
ko04114	Oocyte meiosis	17	1449	311	13202	0.999522	1
ko04666	Fc gamma R-mediated phagocytosis	17	1449	182	13202	0.716	1
ko00071	Fatty acid metabolism	16	1449	179	13202	0.771693	1
ko00100	Steroid biosynthesis	16	1449	88	13202	0.0141461	0.116363
ko00450	Selenocompound metabolism	16	1449	73	13202	0.00196939	0.0278997
ko00600	Sphingolipid metabolism	16	1449	90	13202	0.0174995	0.121434
ko04724	Glutamatergic synapse	16	1449	118	13202	0.147197	0.498498
ko05130	Pathogenic Escherichia coli infection	16	1449	122	13202	0.18065	0.555008
ko04070	Phosphatidylinositol signaling system	15	1449	166	13202	0.746057	1
ko04540	Gap junction	15	1449	119	13202	0.230554	0.660576
ko04722	Neurotrophin signaling pathway	15	1449	181	13202	0.853114	1
ko04976	Bile secretion	15	1449	86	13202	0.0236977	0.143879
ko05020	Prion diseases	15	1449	71	13202	0.00374851	0.0439728
ko00130	Ubiquinone and other terpenoid-quinone biosynthesis	14	1449	83	13202	0.035267	0.195502
ko00195	Photosynthesis	14	1449	176	13202	0.881765	1
ko00906	Carotenoid biosynthesis	14	1449	49	13202	0.000158547	0.0038469
ko00910	Nitrogen metabolism	14	1449	127	13202	0.422501	0.822425
ko03320	PPAR signaling pathway	14	1449	146	13202	0.646822	1
ko04010	MAPK signaling pathway	14	1449	124	13202	0.385429	0.767847
ko04115	p53 signaling pathway	14	1449	114	13202	0.266697	0.690931
ko04721	Synaptic vesicle cycle	14	1449	198	13202	0.957147	1
ko05131	Shigellosis	14	1449	119	13202	0.324714	0.745965
ko05215	Prostate cancer	14	1449	115	13202	0.278011	0.701908
ko00565	Ether lipid metabolism	13	1449	83	13202	0.0670705	0.310963
ko00640	Propanoate metabolism	13	1449	169	13202	0.898419	1
ko03030	DNA replication	13	1449	175	13202	0.92289	1
ko04912	GnRH signaling pathway	13	1449	114	13202	0.369886	0.767847
ko05142	Chagas disease (American trypanosomiasis)	13	1449	90	13202	0.113176	0.450937
ko05322	Systemic lupus erythematosus	13	1449	156	13202	0.823812	1
ko00350	Tyrosine metabolism	12	1449	90	13202	0.184585	0.560347
ko00591	Linoleic acid metabolism	12	1449	39	13202	0.000165945	0.0038469
ko00670	One carbon pool by folate	12	1449	77	13202	0.0752472	0.330828
ko02010	ABC transporters	12	1449	68	13202	0.031933	0.185066
ko03420	Nucleotide excision repair	12	1449	197	13202	0.986803	1
ko04020	Calcium signaling pathway	12	1449	135	13202	0.732338	1
ko04130	SNARE interactions in vesicular transport	12	1449	100	13202	0.301327	0.716658
ko04510	Focal adhesion	12	1449	141	13202	0.786415	1
ko04520	Adherens junction	12	1449	103	13202	0.339918	0.757371
ko00380	Tryptophan metabolism	11	1449	89	13202	0.268394	0.690931
ko00513	Various types of N-glycan biosynthesis	11	1449	121	13202	0.688651	1
ko00603	Glycosphingolipid biosynthesis - globo series	11	1449	24	13202	2.23439e-06	0.000142442
ko00970	Aminoacyl-tRNA biosynthesis	11	1449	213	13202	0.997779	1
ko04310	Wnt signaling pathway	11	1449	249	13202	0.99983	1
ko04914	Progesterone-mediated oocyte maturation	11	1449	140	13202	0.854686	1
ko00290	Valine	10	1449	140	13202	0.912373	1
ko04150	mTOR signaling pathway	10	1449	110	13202	0.673881	1
ko05110	Vibrio cholerae infection	10	1449	158	13202	0.966919	1
ko05133	Pertussis	10	1449	87	13202	0.356971	0.767847
ko00510	N-Glycan biosynthesis	9	1449	167	13202	0.990884	1
ko03430	Mismatch repair	9	1449	124	13202	0.886123	1
ko04270	Vascular smooth muscle contraction	9	1449	99	13202	0.657695	1
ko04530	Tight junction	9	1449	122	13202	0.874187	1
ko04620	Toll-like receptor signaling pathway	9	1449	75	13202	0.306173	0.716658
ko04621	NOD-like receptor signaling pathway	9	1449	60	13202	0.116918	0.45173
ko04720	Long-term potentiation	9	1449	117	13202	0.839913	1
ko04930	Type II diabetes mellitus	9	1449	103	13202	0.706357	1
ko00196	Photosynthesis - antenna proteins	8	1449	69	13202	0.344211	0.757371
ko00625	Chloroalkane and chloroalkene degradation	8	1449	79	13202	0.505788	0.914723
ko00902	Monoterpenoid biosynthesis	8	1449	19	13202	7.46519e-05	0.00237953
ko03022	Basal transcription factors	8	1449	136	13202	0.969276	1
ko03410	Base excision repair	8	1449	106	13202	0.835964	1
ko04111	Cell cycle - yeast	8	1449	283	13202	1	1
ko04962	Vasopressin-regulated water reabsorption	8	1449	44	13202	0.0466185	0.242606
ko05100	Bacterial invasion of epithelial cells	8	1449	104	13202	0.819331	1
ko05210	Colorectal cancer	8	1449	96	13202	0.73997	1
ko05214	Glioma	8	1449	89	13202	0.653396	1
ko00410	beta-Alanine metabolism	7	1449	119	13202	0.957411	1
ko00521	Streptomycin biosynthesis	7	1449	31	13202	0.0162192	0.121434
ko00904	Diterpenoid biosynthesis	7	1449	23	13202	0.00222804	0.0299026
ko00945	Stilbenoid	7	1449	52	13202	0.206261	0.614597
ko02020	Two-component system	7	1449	43	13202	0.0930263	0.38888
ko04112	Cell cycle - Caulobacter	7	1449	48	13202	0.150527	0.498498
ko04113	Meiosis - yeast	7	1449	226	13202	0.999989	1
ko04140	Regulation of autophagy	7	1449	82	13202	0.690526	1
ko04350	TGF-beta signaling pathway	7	1449	100	13202	0.870926	1
ko04370	VEGF signaling pathway	7	1449	82	13202	0.690526	1
ko04614	Renin-angiotensin system	7	1449	41	13202	0.0742572	0.330828
ko04916	Melanogenesis	7	1449	95	13202	0.832256	1
ko05140	Leishmaniasis	7	1449	49	13202	0.16372	0.535237
ko05211	Renal cell carcinoma	7	1449	73	13202	0.557374	0.987017
ko00310	Lysine degradation	6	1449	73	13202	0.70309	1
ko00362	Benzoate degradation	6	1449	22	13202	0.00729292	0.0715267
ko00650	Butanoate metabolism	6	1449	70	13202	0.659931	1
ko00944	Flavone and flavonol biosynthesis	6	1449	30	13202	0.0401387	0.217774
ko00983	Drug metabolism - other enzymes	6	1449	54	13202	0.380996	0.767847
ko03440	Homologous recombination	6	1449	120	13202	0.982217	1
ko04062	Chemokine signaling pathway	6	1449	86	13202	0.846574	1
ko04664	Fc epsilon RI signaling pathway	6	1449	61	13202	0.510433	0.916622
ko04745	Phototransduction - fly	6	1449	56	13202	0.41843	0.820767
ko04940	Type I diabetes mellitus	6	1449	38	13202	0.116609	0.45173
ko04978	Mineral absorption	6	1449	27	13202	0.0233651	0.143879
ko05120	Epithelial cell signaling in Helicobacter pylori infection	6	1449	125	13202	0.987555	1
ko05213	Endometrial cancer	6	1449	72	13202	0.689117	1
ko05220	Chronic myeloid leukemia	6	1449	46	13202	0.236128	0.664615
ko05323	Rheumatoid arthritis	6	1449	99	13202	0.928284	1
ko05416	Viral myocarditis	6	1449	71	13202	0.674729	1
ko00340	Histidine metabolism	5	1449	87	13202	0.926415	1
ko00511	Other glycan degradation	5	1449	74	13202	0.836075	1
ko00531	Glycosaminoglycan degradation	5	1449	33	13202	0.147129	0.498498
ko00590	Arachidonic acid metabolism	5	1449	39	13202	0.252547	0.690931
ko00770	Pantothenate and CoA biosynthesis	5	1449	79	13202	0.87813	1
ko00830	Retinol metabolism	5	1449	33	13202	0.147129	0.498498
ko00908	Zeatin biosynthesis	5	1449	25	13202	0.0492736	0.248731
ko04012	ErbB signaling pathway	5	1449	68	13202	0.771026	1
ko04210	Apoptosis	5	1449	43	13202	0.331708	0.748544
ko04360	Axon guidance	5	1449	98	13202	0.96511	1
ko04380	Osteoclast differentiation	5	1449	59	13202	0.640502	1
ko04650	Natural killer cell mediated cytotoxicity	5	1449	74	13202	0.836075	1
ko04662	B cell receptor signaling pathway	5	1449	93	13202	0.950679	1
ko04670	Leukocyte transendothelial migration	5	1449	48	13202	0.433669	0.825266
ko04725	Cholinergic synapse	5	1449	41	13202	0.291575	0.71492
ko04730	Long-term depression	5	1449	58	13202	0.623578	1
ko04966	Collecting duct acid secretion	5	1449	90	13202	0.939625	1
ko05014	Amyotrophic lateral sclerosis (ALS)	5	1449	75	13202	0.845318	1
ko05212	Pancreatic cancer	5	1449	62	13202	0.688447	1
ko05218	Melanoma	5	1449	41	13202	0.291575	0.71492
ko05221	Acute myeloid leukemia	5	1449	48	13202	0.433669	0.825266
ko05410	Hypertrophic cardiomyopathy (HCM)	5	1449	43	13202	0.331708	0.748544
ko00300	Lysine biosynthesis	4	1449	55	13202	0.736001	1
ko00604	Glycosphingolipid biosynthesis - ganglio series	4	1449	23	13202	0.0999549	0.404579
ko00626	Naphthalene degradation	4	1449	40	13202	0.451309	0.846205
ko00643	Styrene degradation	4	1449	11	13202	0.00413862	0.0439728
ko00730	Thiamine metabolism	4	1449	29	13202	0.207276	0.614597
ko00790	Folate biosynthesis	4	1449	37	13202	0.383556	0.767847
ko00903	Limonene and pinene degradation	4	1449	74	13202	0.920115	1
ko00960	Tropane	4	1449	37	13202	0.383556	0.767847
ko00966	Glucosinolate biosynthesis	4	1449	13	13202	0.00955923	0.0870573
ko03450	Non-homologous end-joining	4	1449	37	13202	0.383556	0.767847
ko04013	MAPK signaling pathway - fly	4	1449	32	13202	0.270953	0.690931
ko04260	Cardiac muscle contraction	4	1449	46	13202	0.578985	1
ko04320	Dorso-ventral axis formation	4	1449	32	13202	0.270953	0.690931
ko04660	T cell receptor signaling pathway	4	1449	66	13202	0.863885	1
ko04710	Circadian rhythm - mammal	4	1449	57	13202	0.764343	1
ko05146	Amoebiasis	4	1449	26	13202	0.149508	0.498498
ko05216	Thyroid cancer	4	1449	32	13202	0.270953	0.690931
ko05219	Bladder cancer	4	1449	32	13202	0.270953	0.690931
ko05222	Small cell lung cancer	4	1449	34	13202	0.315467	0.731311
ko05223	Non-small cell lung cancer	4	1449	39	13202	0.428882	0.825266
ko05412	Arrhythmogenic right ventricular cardiomyopathy (ARVC)	4	1449	21	13202	0.0723979	0.329669
ko05414	Dilated cardiomyopathy	4	1449	26	13202	0.149508	0.498498
ko00430	Taurine and hypotaurine metabolism	3	1449	20	13202	0.16984	0.541365
ko00523	Polyketide sugar unit biosynthesis	3	1449	10	13202	0.0176199	0.121434
ko00524	Butirosin and neomycin biosynthesis	3	1449	10	13202	0.0176199	0.121434
ko00563	Glycosylphosphatidylinositol(GPI)-anchor biosynthesis	3	1449	62	13202	0.920315	1
ko00740	Riboflavin metabolism	3	1449	16	13202	0.0899584	0.382323
ko00750	Vitamin B6 metabolism	3	1449	28	13202	0.369882	0.767847
ko00760	Nicotinate and nicotinamide metabolism	3	1449	33	13202	0.49723	0.912184
ko00780	Biotin metabolism	3	1449	7	13202	0.00384811	0.0439728
ko03020	RNA polymerase	3	1449	135	13202	0.999869	1
ko04122	Sulfur relay system	3	1449	36	13202	0.56817	0.999195
ko04330	Notch signaling pathway	3	1449	37	13202	0.590547	1
ko04744	Phototransduction	3	1449	37	13202	0.590547	1
ko04920	Adipocytokine signaling pathway	3	1449	103	13202	0.997395	1
ko04960	Aldosterone-regulated sodium reabsorption	3	1449	32	13202	0.472482	0.873065
ko04961	Endocrine and other factor-regulated calcium reabsorption	3	1449	65	13202	0.936456	1
ko04972	Pancreatic secretion	3	1449	57	13202	0.885148	1
ko04973	Carbohydrate digestion and absorption	3	1449	12	13202	0.0347556	0.195502
ko05160	Hepatitis C	3	1449	94	13202	0.994201	1
ko00072	Synthesis and degradation of ketone bodies	2	1449	20	13202	0.378851	0.767847
ko00232	Caffeine metabolism	2	1449	6	13202	0.020441	0.133653
ko00401	Novobiocin biosynthesis	2	1449	17	13202	0.284535	0.711338
ko00440	Phosphonate and phosphinate metabolism	2	1449	19	13202	0.347499	0.757371
ko00550	Peptidoglycan biosynthesis	2	1449	12	13202	0.136904	0.491697
ko00942	Anthocyanin biosynthesis	2	1449	6	13202	0.020441	0.133653
ko00950	Isoquinoline alkaloid biosynthesis	2	1449	22	13202	0.440383	0.831835
ko03070	Bacterial secretion system	2	1449	44	13202	0.875527	1
ko04340	Hedgehog signaling pathway	2	1449	52	13202	0.935076	1
ko04740	Olfactory transduction	2	1449	40	13202	0.830409	1
ko04970	Salivary secretion	2	1449	39	13202	0.817132	1
ko04971	Gastric acid secretion	2	1449	40	13202	0.830409	1
ko00253	Tetracycline biosynthesis	1	1449	36	13202	0.917531	1
ko00351	DDT degradation	1	1449	6	13202	0.133931	0.48789
ko00361	Chlorocyclohexane and chlorobenzene degradation	1	1449	10	13202	0.301838	0.716658
ko00624	Polycyclic aromatic hydrocarbon degradation	1	1449	41	13202	0.948729	1
ko00660	C5-Branched dibasic acid metabolism	1	1449	20	13202	0.661385	1
ko00905	Brassinosteroid biosynthesis	1	1449	15	13202	0.501936	0.91424
ko00909	Sesquiterpenoid biosynthesis	1	1449	7	13202	0.174349	0.542182
ko00930	Caprolactam degradation	1	1449	6	13202	0.133931	0.48789
ko04622	RIG-I-like receptor signaling pathway	1	1449	31	13202	0.869085	1
ko04623	Cytosolic DNA-sensing pathway	1	1449	59	13202	0.991416	1
ko04630	Jak-STAT signaling pathway	1	1449	4	13202	0.0621099	0.293297
ko04742	Taste transduction	1	1449	8	13202	0.216332	0.63151
ko04964	Proximal tubule bicarbonate reclamation	1	1449	19	13202	0.633131	1
ko04974	Protein digestion and absorption	1	1449	20	13202	0.661385	1
ko04975	Fat digestion and absorption	1	1449	7	13202	0.174349	0.542182
ko05217	Basal cell carcinoma	1	1449	23	13202	0.735688	1
ko05340	Primary immunodeficiency	1	1449	5	13202	0.0961008	0.395253
